# Supplementary material for: Identification of Novel Alternative Splicing Events Associated With Tumorigenesis, Protein Modification, and Immune Microenvironment in Early-Onset Gastric Cancer
Source: Front Oncol. 2021 Jun 8;11:640272. doi: 10.3389/fonc.2021.640272 (PMC8217769; doi:10.3389/fonc.2021.640272)
Supplement: Supplementary file 1 [file DataSheet_1.zip › Table S10.xlsx]

## Sheet: Gly
Supplementary Table S10. Differentially regulated AS events between Glycosylation subtypes (Gly1, 2, 3)
AS events	Psi (Gly1)- Psi ( Gly2)	Psi (Gly1)- Psi ( Gly3)	Psi (Gly2)- Psi ( Gly3)
TS_17_+_48638793-48638820_ENSG00000006283	0.30381	-0.57829	-0.88241
RI_X_+_153533477-153533655_ENSG00000007350	-0.97522	-0.10242	0.86548
AA_3_+_38151581-38151589_ENSG00000008226	-0.84853	-0.53937	0.30201
TS_2_-_220174104-220174124_ENSG00000054356	0.49082	0.38895	-0.10054
TS_2_-_220173940-220174103_ENSG00000054356	-0.48556	-0.37937	0.10102
AA_12_-_21487639-21487643_ENSG00000084453	-0.71647	-0.48776	0.23593
TE_19_+_39999109-39999121_ENSG00000090932	-0.76929	0.18134	0.95323
TS_2_+_173600695-173600776_ENSG00000091428	0.35788	-0.33093	-0.69019
TE_7_+_130027665-130027929_ENSG00000091704	0.16858	-0.50242	-0.66986
TE_7_+_130027930-130027948_ENSG00000091704	-0.16761	0.50585	0.66937
AA_22_-_21386142-21386144_ENSG00000099960	-0.55785	-0.30345	0.24812
TS_18_-_35145729-35145790_ENSG00000101489	0.54999	0.43017	-0.11056
CE_19_+_10401748-10401992_ENSG00000105376	-0.10287	0.246	0.36004
TS_7_+_100183969-100184010_ENSG00000106336	0.10531	-0.25254	-0.35535
CE_10_+_73494413-73494415_ENSG00000107736	-0.6521	-0.35005	0.30435
CE_10_+_104179668-104180056_ENSG00000107872	-0.5015	-0.39357	0.10048
TE_3_+_125691987-125692076_ENSG00000114547	0.47752	0.34394	-0.13459
TE_3_+_125692077-125692698_ENSG00000114547	-0.47878	-0.35285	0.12998
RI_11_-_128806545-128806656_ENSG00000120471	-0.34656	0.50749	0.85839
CE_10_+_81371338-81371397_ENSG00000122852	-0.44573	0.27494	0.7241
TE_19_+_55295089-55295317_ENSG00000125498	0.71423	0.54922	-0.15774
TE_19_+_55295318-55295774_ENSG00000125498	-0.7163	-0.55842	0.161
TE_20_+_16731740-16732427_ENSG00000125879	0.88637	0.34275	-0.54263
TE_20_+_16732428-16732809_ENSG00000125879	-0.88814	-0.34289	0.54315
AD_20_+_33462931-33462940_ENSG00000131069	-0.19048	-0.64224	-0.4476
TS_17_+_27185040-27185055_ENSG00000132591	0.47219	-0.37777	-0.85683
TS_17_+_27185056-27185163_ENSG00000132591	-0.46347	0.37908	0.85761
TS_5_+_68530944-68530969_ENSG00000134058	0.48527	0.77059	0.2672
TS_5_+_68530970-68531220_ENSG00000134058	-0.48786	-0.76468	-0.27551
TS_5_-_111093768-111093791_ENSG00000134986	-0.64322	-0.40647	0.24399
AD_17_+_48602385-48602464_ENSG00000136449	-0.87709	-0.49149	0.39199
TE_11_-_102447875-102448157_ENSG00000137674	-0.31181	0.46913	0.77051
TE_11_-_102447566-102447874_ENSG00000137674	0.30801	-0.47599	-0.7781
TS_10_-_96829161-96829184_ENSG00000138115	0.63671	0.53731	-0.1078
AD_3_-_108634934-108634973_ENSG00000138472	-0.63927	-0.50959	0.1312
TS_4_+_110834047-110834396_ENSG00000138798	0.93809	0.21552	-0.72005
RI_15_+_75108653-75108767_ENSG00000140506	-0.65433	-0.25817	0.40255
RI_15_+_75105205-75105290_ENSG00000140506	-0.63063	0.20817	0.8371
TS_15_-_90039815-90039820_ENSG00000140519	-0.8926	-0.5821	0.311
TS_1_-_16533022-16533038_ENSG00000142632	0.10291	-0.75339	-0.8561
TS_3_-_118753640-118753735_ENSG00000144847	-0.28524	-0.75863	-0.47652
RI_8_-_38001905-38002739_ENSG00000147465	-0.30544	0.55343	0.85273
RI_8_-_38005878-38006158_ENSG00000147465	-0.26802	0.6122	0.88264
TE_8_-_53318366-53318650_ENSG00000147488	-0.6726	-0.36506	0.29884
TE_9_-_21969582-21969792_ENSG00000147889	-0.2925	0.46028	0.75278
TE_9_-_21969568-21969581_ENSG00000147889	0.3023	-0.45704	-0.75807
CE_7_-_138344609-138344733_ENSG00000157703	-0.11095	0.35236	0.4695
TS_7_-_142583491-142583507_ENSG00000165125	-0.21653	0.30115	0.52876
TS_7_-_142583392-142583490_ENSG00000165125	0.21516	-0.31178	-0.52779
TE_9_-_114448799-114448852_ENSG00000165181	-0.19047	0.30563	0.49257
RI_12_+_52283297-52284210_ENSG00000167612	-0.25241	0.26367	0.52242
TE_17_-_6703300-6703553_ENSG00000167858	-0.15225	-0.69308	-0.54576
TS_5_-_11904092-11904092_ENSG00000169862	0.51266	-0.33215	-0.8344
TE_4_-_46737112-46737258_ENSG00000170516	0.54742	0.34283	-0.1983
CE_5_+_156887556-156887587_ENSG00000172548	-0.7338	-0.3001	0.42827
TS_11_+_66045813-66045932_ENSG00000174871	-0.33819	-0.6019	-0.28328
RI_16_-_31161053-31161319_ENSG00000178226	-0.28368	0.42543	0.70388
TE_4_-_120113928-120114842_ENSG00000178636	0.32738	-0.26692	-0.59626
CE_2_-_152548573-152548680_ENSG00000183091	0.22667	0.61269	0.37725
CE_2_-_152511784-152511888_ENSG00000183091	0.28308	0.62928	0.34278
CE_2_-_152510506-152510613_ENSG00000183091	0.35156	0.62515	0.27086
CE_2_-_152507088-152507399_ENSG00000183091	0.35265	0.58421	0.24984
TE_6_-_10429951-10430028_ENSG00000183674	0.76274	0.61783	-0.13913
TS_6_+_73331918-73332309_ENSG00000185760	-0.4735	0.41472	0.87959
RI_17_-_76445667-76446335_ENSG00000187775	-0.34078	0.40131	0.74713
CE_19_+_38954063-38954167_ENSG00000196218	0.78825	0.27196	-0.51848
CE_19_+_38954387-38954490_ENSG00000196218	0.79143	0.27762	-0.51672
TS_17_-_40913136-40913137_ENSG00000197291	0.73805	0.46248	-0.27696
CE_7_+_149511560-149511751_ENSG00000197558	0.27579	0.59567	0.32292
TE_18_+_61264193-61265977_ENSG00000197641	-0.4102	0.10014	0.51107
RI_9_+_100070089-100070264_ENSG00000197816	-0.75992	-0.39838	0.36036
TS_19_-_11545943-11545999_ENSG00000198003	-0.19484	-0.38649	-0.19461
TS_19_-_11545721-11545925_ENSG00000198003	0.34209	0.83336	0.4955
TS_2_-_74607411-74607426_ENSG00000204843	0.87742	0.4367	-0.42251
TE_6_-_137221516-137222295_ENSG00000213109	-0.53722	0.1769	0.71641
TE_6_-_137221371-137221515_ENSG00000213109	0.53959	-0.17501	-0.71249
TS_17_+_18343220-18343221_ENSG00000214856	-0.2825	-0.848	-0.55821
CE_GL000209.1_+_83369-83474_ENSG00000215764	0.29497	-0.33958	-0.64069
RI_17_-_16722477-16722572_ENSG00000226145	-0.86549	-0.10302	0.76466
TE_10_-_65928720-65929452_ENSG00000235489	-0.11703	0.74318	0.85984
TE_10_-_65928715-65928719_ENSG00000235489	0.12012	-0.73899	-0.86065
TS_12_+_60205883-60205943_ENSG00000237176	0.22209	-0.59553	-0.81219
TS_12_+_60205944-60206357_ENSG00000237176	-0.21185	0.60231	0.81016
AA_12_+_49411186-49412018_ENSG00000257913	-0.702	-0.33858	0.36155
RI_15_+_75116024-75116691_ENSG00000261606	-0.74863	-0.30375	0.43721

## Sheet: Phos
Supplementary Table S10. Differentially regulated AS events between Phosphorylation subtype (Phos1, 2, 3)
AS events	Psi (Phos1)- Psi ( Phos2)	Psi (Phos1)- Psi ( Phos3)	Psi (Phos2)- Psi ( Phos3)
TS_17_+_48638793-48638820_ENSG00000006283	0.3023	-0.57759	-0.8816
TS_11_-_10715505-10715535_ENSG00000072952	-0.77463	-0.34939	0.43766
TS_11_-_10715367-10715504_ENSG00000072952	0.77917	0.34219	-0.43357
AA_12_-_21487639-21487643_ENSG00000084453	-0.74727	-0.27887	0.46744
AA_22_-_21386142-21386144_ENSG00000099960	-0.55344	-0.31878	0.23879
RI_14_+_24545096-24545357_ENSG00000100884	-0.14711	0.6983	0.85384
TE_19_+_7833724-7833874_ENSG00000104938	0.15094	-0.42814	-0.57318
TS_7_+_100183969-100184010_ENSG00000106336	0.10827	-0.23955	-0.3439
TE_1_+_174973970-174974104_ENSG00000116161	0.4659	0.30501	-0.17556
RI_11_-_128806545-128806656_ENSG00000120471	-0.34733	0.5165	0.86543
TE_19_+_55295089-55295317_ENSG00000125498	0.6804	0.47528	-0.19435
TE_19_+_55295318-55295774_ENSG00000125498	-0.67564	-0.47192	0.19697
TE_20_+_16731740-16732427_ENSG00000125879	0.89228	0.33793	-0.53809
TE_20_+_16732428-16732809_ENSG00000125879	-0.88694	-0.35088	0.53475
TS_17_+_27185040-27185055_ENSG00000132591	0.47631	-0.3757	-0.85776
TS_17_+_27185056-27185163_ENSG00000132591	-0.49271	0.3793	0.85529
TS_1_-_62784973-62785085_ENSG00000132854	0.22679	-0.50261	-0.72836
TS_1_-_62784777-62784972_ENSG00000132854	-0.21495	0.51347	0.73981
TE_1_+_197447166-197447212_ENSG00000134376	0.11106	-0.21916	-0.33526
TE_12_+_58019924-58019933_ENSG00000135502	-0.19185	0.66486	0.85824
TS_6_-_10419857-10419871_ENSG00000137203	0.14185	-0.70303	-0.85151
RI_6_+_43267013-43267127_ENSG00000137204	-0.37434	-0.254	0.12489
TS_10_-_96829161-96829184_ENSG00000138115	0.63955	0.52935	-0.1038
AD_3_-_108634934-108634973_ENSG00000138472	-0.63941	-0.49769	0.12809
RI_15_+_75105205-75105290_ENSG00000140506	-0.62579	0.2113	0.83713
TS_15_-_90039815-90039820_ENSG00000140519	-0.89396	-0.58192	0.31075
TS_3_-_118753640-118753735_ENSG00000144847	-0.2916	-0.7693	-0.47052
TE_8_-_131792636-131793123_ENSG00000155897	-0.51708	-0.38424	0.13216
TE_8_-_131792547-131792635_ENSG00000155897	0.5191	0.38951	-0.12836
AA_21_+_45714255-45714283_ENSG00000160224	-0.62989	0.1903	0.8191
AL_19_+_20981807-20982199_ENSG00000160229	0.27127	-0.35587	-0.61913
RI_3_-_46899592-46899720_ENSG00000160808	-0.52155	-0.39729	0.12845
RI_17_-_72847831-72848151_ENSG00000161509	-0.12534	0.29924	0.43182
TE_2_+_168114367-168115873_ENSG00000163092	0.15922	-0.40336	-0.57841
TE_6_-_7326975-7327090_ENSG00000164304	0.25816	-0.34247	-0.59764
TE_6_-_7326917-7326974_ENSG00000164304	0.71055	0.52287	-0.19107
AD_6_+_102337630-102337738_ENSG00000164418	-0.10828	0.25447	0.35656
TS_7_-_142583491-142583507_ENSG00000165125	-0.2237	0.3034	0.52999
TS_7_-_142583392-142583490_ENSG00000165125	0.21763	-0.30345	-0.52464
TE_9_-_114448799-114448852_ENSG00000165181	-0.18952	0.30259	0.49613
AF_11_-_8285219-8285405_ENSG00000166407	-0.37402	0.35194	0.73477
TS_17_-_77094591-77096492_ENSG00000167281	-0.67418	-0.47518	0.20155
TS_17_-_77093828-77094590_ENSG00000167281	0.67995	0.48025	-0.19893
RI_22_+_24106600-24106825_ENSG00000169314	-0.11499	0.40314	0.50926
TE_4_-_46737112-46737258_ENSG00000170516	0.54964	0.3617	-0.19543
TS_19_-_58874121-58874191_ENSG00000174586	-0.73036	-0.36422	0.35802
TS_11_+_66045813-66045932_ENSG00000174871	-0.33089	-0.61123	-0.27489
RI_16_-_31161053-31161319_ENSG00000178226	-0.12968	0.48581	0.61447
TE_4_-_120114843-120115546_ENSG00000178636	-0.32322	0.25955	0.57616
TE_4_-_120113928-120114842_ENSG00000178636	0.33649	-0.26108	-0.58117
CE_15_+_45813075-45813223_ENSG00000179362	-0.53105	-0.29922	0.23933
CE_2_-_152521273-152521377_ENSG00000183091	0.31988	0.54357	0.2228
CE_2_-_152512667-152512978_ENSG00000183091	0.35101	0.59027	0.24569
CE_2_-_152512331-152512537_ENSG00000183091	0.32459	0.607	0.2747
CE_2_-_152511784-152511888_ENSG00000183091	0.3627	0.69743	0.32159
CE_2_-_152510506-152510613_ENSG00000183091	0.46232	0.69959	0.24272
CE_2_-_152502644-152502748_ENSG00000183091	0.34479	0.54415	0.19852
CE_2_-_152500982-152501089_ENSG00000183091	0.33513	0.6378	0.29502
TE_6_-_10429951-10430028_ENSG00000183674	0.76769	0.63485	-0.14085
AD_22_+_18593606-18593634_ENSG00000183785	-0.40688	-0.61098	-0.2126
TS_16_+_57832098-57832176_ENSG00000187185	0.31681	-0.31459	-0.63685
TS_16_+_57832177-57832544_ENSG00000187185	-0.31973	0.32011	0.63688
TS_18_-_53255701-53255766_ENSG00000196628	-0.48849	-0.75805	-0.26317
TS_17_-_40913136-40913137_ENSG00000197291	0.7363	0.45833	-0.27219
CE_7_+_149511560-149511751_ENSG00000197558	0.27873	0.59099	0.3145
RI_12_+_124414032-124414210_ENSG00000197653	-0.11847	0.38666	0.50238
TS_1_+_181452716-181452873_ENSG00000198216	-0.66246	-0.32692	0.32721
TS_1_+_181452874-181452879_ENSG00000198216	0.66013	0.32577	-0.34382
RI_5_-_172384306-172385141_ENSG00000204758	-0.68233	-0.33185	0.35717
TS_2_-_74607411-74607426_ENSG00000204843	0.87649	0.44701	-0.43601
TS_19_+_42928421-42928464_ENSG00000213904	0.86213	0.67192	-0.19916
TS_19_+_42928465-42929294_ENSG00000213904	-0.87233	-0.66869	0.19944
TS_15_-_83240535-83240559_ENSG00000214575	0.42209	0.75691	0.32245
CE_1_+_31298978-31299041_ENSG00000223382	-0.67524	-0.34604	0.33304
TE_10_-_65928720-65929452_ENSG00000235489	-0.12588	0.74087	0.85935
TE_10_-_65928715-65928719_ENSG00000235489	0.11482	-0.73809	-0.86295
TS_12_+_60205883-60205943_ENSG00000237176	0.20792	-0.60031	-0.81224
TS_12_+_60205944-60206357_ENSG00000237176	-0.21969	0.59397	0.81012
AD_8_-_145724135-145724282_ENSG00000255182	-0.11848	0.51327	0.62622
TS_12_+_49392155-49392159_ENSG00000257913	-0.1222	0.82023	0.93582
TS_12_+_49392160-49392180_ENSG00000257913	0.12336	-0.81444	-0.93642
RI_15_+_75116024-75116691_ENSG00000261606	-0.75141	-0.31342	0.44957

## Sheet: Gly & Phos
Supplementary Table S10. Differentially regulated AS events between Glycosylation subtypes (Gly1, 2, 3)
AS events	Psi (Gly1)- Psi ( Gly2)	Psi (Gly1)- Psi ( Gly3)	Psi (Gly2)- Psi ( Gly3)	Psi (Phos1)- Psi ( Phos2)	Psi (Phos1)- Psi ( Phos3)	Psi (Phos2)- Psi ( Phos3)
TS_17_+_48638793-48638820_ENSG00000006283	0.30381	-0.57829	-0.88241	0.3023	-0.57759	-0.8816
AA_12_-_21487639-21487643_ENSG00000084453	-0.71647	-0.48776	0.23593	-0.74727	-0.27887	0.46744
AA_22_-_21386142-21386144_ENSG00000099960	-0.55785	-0.30345	0.24812	-0.55344	-0.31878	0.23879
TS_7_+_100183969-100184010_ENSG00000106336	0.10531	-0.25254	-0.35535	0.10827	-0.23955	-0.3439
RI_11_-_128806545-128806656_ENSG00000120471	-0.34656	0.50749	0.85839	-0.34733	0.5165	0.86543
TE_19_+_55295089-55295317_ENSG00000125498	0.71423	0.54922	-0.15774	0.6804	0.47528	-0.19435
TE_19_+_55295318-55295774_ENSG00000125498	-0.7163	-0.55842	0.161	-0.67564	-0.47192	0.19697
TE_20_+_16731740-16732427_ENSG00000125879	0.88637	0.34275	-0.54263	0.89228	0.33793	-0.53809
TE_20_+_16732428-16732809_ENSG00000125879	-0.88814	-0.34289	0.54315	-0.88694	-0.35088	0.53475
TS_17_+_27185040-27185055_ENSG00000132591	0.47219	-0.37777	-0.85683	0.47631	-0.3757	-0.85776
TS_17_+_27185056-27185163_ENSG00000132591	-0.46347	0.37908	0.85761	-0.49271	0.3793	0.85529
TS_10_-_96829161-96829184_ENSG00000138115	0.63671	0.53731	-0.1078	0.63955	0.52935	-0.1038
AD_3_-_108634934-108634973_ENSG00000138472	-0.63927	-0.50959	0.1312	-0.63941	-0.49769	0.12809
RI_15_+_75105205-75105290_ENSG00000140506	-0.63063	0.20817	0.8371	-0.62579	0.2113	0.83713
TS_15_-_90039815-90039820_ENSG00000140519	-0.8926	-0.5821	0.311	-0.89396	-0.58192	0.31075
TS_3_-_118753640-118753735_ENSG00000144847	-0.28524	-0.75863	-0.47652	-0.2916	-0.7693	-0.47052
TS_7_-_142583491-142583507_ENSG00000165125	-0.21653	0.30115	0.52876	-0.2237	0.3034	0.52999
TS_7_-_142583392-142583490_ENSG00000165125	0.21516	-0.31178	-0.52779	0.21763	-0.30345	-0.52464
TE_9_-_114448799-114448852_ENSG00000165181	-0.19047	0.30563	0.49257	-0.18952	0.30259	0.49613
TE_4_-_46737112-46737258_ENSG00000170516	0.54742	0.34283	-0.1983	0.54964	0.3617	-0.19543
TS_11_+_66045813-66045932_ENSG00000174871	-0.33819	-0.6019	-0.28328	-0.33089	-0.61123	-0.27489
RI_16_-_31161053-31161319_ENSG00000178226	-0.28368	0.42543	0.70388	-0.12968	0.48581	0.61447
TE_4_-_120113928-120114842_ENSG00000178636	0.32738	-0.26692	-0.59626	0.33649	-0.26108	-0.58117
CE_2_-_152511784-152511888_ENSG00000183091	0.28308	0.62928	0.34278	0.3627	0.69743	0.32159
CE_2_-_152510506-152510613_ENSG00000183091	0.35156	0.62515	0.27086	0.46232	0.69959	0.24272
TE_6_-_10429951-10430028_ENSG00000183674	0.76274	0.61783	-0.13913	0.76769	0.63485	-0.14085
TS_17_-_40913136-40913137_ENSG00000197291	0.73805	0.46248	-0.27696	0.7363	0.45833	-0.27219
CE_7_+_149511560-149511751_ENSG00000197558	0.27579	0.59567	0.32292	0.27873	0.59099	0.3145
TS_2_-_74607411-74607426_ENSG00000204843	0.87742	0.4367	-0.42251	0.87649	0.44701	-0.43601
TE_10_-_65928720-65929452_ENSG00000235489	-0.11703	0.74318	0.85984	-0.12588	0.74087	0.85935
TE_10_-_65928715-65928719_ENSG00000235489	0.12012	-0.73899	-0.86065	0.11482	-0.73809	-0.86295
TS_12_+_60205883-60205943_ENSG00000237176	0.22209	-0.59553	-0.81219	0.20792	-0.60031	-0.81224
TS_12_+_60205944-60206357_ENSG00000237176	-0.21185	0.60231	0.81016	-0.21969	0.59397	0.81012
RI_15_+_75116024-75116691_ENSG00000261606	-0.74863	-0.30375	0.43721	-0.75141	-0.31342	0.44957

## Sheet: EBV
Supplementary Table S10. Differentially regulated AS events between EBV infectious status
AS events	Psi (EBV positive)- Psi (EBV negative)
TE_1_+_28974709-28975042_ENSG00000229388	0.69458
TE_1_+_28975043-28975093_ENSG00000229388	-0.69304
AL_1_-_16751399-16751705_ENSG00000187144	-0.32313
TE_1_+_153746012-153746204_ENSG00000143624	-0.11118
CE_1_-_173593926-173594064_ENSG00000183831	-0.26975
TS_1_-_204120723-204121022_ENSG00000143845	0.34503
TE_1_+_16066058-16067891_ENSG00000162461	0.36616
AL_1_+_223152964-223153204_ENSG00000154309	0.293
AL_1_+_119693416-119693557_ENSG00000231365	0.41752
CE_1_-_167038159-167038375_ENSG00000143167	-0.23871
CE_1_-_25735174-25735360_ENSG00000188672	-0.32986
CE_1_+_218536676-218536759_ENSG00000092969	0.35931
CE_1_-_57499059-57499106_ENSG00000173406	0.25622
CE_1_-_151144744-151144833_ENSG00000163159	-0.5934
TS_1_-_67390345-67390379_ENSG00000152763	0.38858
TS_1_-_120354204-120354283_ENSG00000134193	0.40234
TS_1_-_120354032-120354203_ENSG00000134193	-0.40547
TS_1_-_156261298-156261341_ENSG00000198715	-0.57163
TS_1_-_156261194-156261297_ENSG00000198715	0.57468
CE_1_+_244747166-244747241_ENSG00000179397	-0.48795
RI_1_-_145696601-145698952_ENSG00000117281	-0.85694
CE_1_+_155151285-155151322_ENSG00000163462	0.27402
RI_1_-_11105597-11106612_ENSG00000009724	-0.57779
RI_1_-_11105011-11105464_ENSG00000009724	-0.35373
TS_1_+_43613623-43613755_ENSG00000186973	0.47966
TE_1_-_11848351-11850955_ENSG00000177000	-0.12242
TS_1_-_216896772-216896794_ENSG00000196482	0.81727
TS_1_-_216896675-216896758_ENSG00000196482	-0.49766
CE_1_-_216888416-216888591_ENSG00000196482	0.21019
AA_1_-_17365-17368_ENSG00000227232	0.46441
TE_1_-_61406067-61406303_ENSG00000237928	0.28582
TE_1_-_61405911-61406066_ENSG00000237928	-0.28003
CE_1_+_26527845-26528010_ENSG00000188782	-0.13099
CE_1_+_181745237-181745364_ENSG00000198216	-0.47465
CE_1_-_160992540-160992617_ENSG00000270149	0.52217
AA_1_-_32193879-32193881_ENSG00000121753	0.19441
AF_1_+_6508103-6508177_ENSG00000187017	-0.43247
CE_1_+_204960420-204960434_ENSG00000163531	-0.39192
TS_1_+_29563047-29563060_ENSG00000060656	0.7182
CE_1_-_43308446-43308587_ENSG00000228192	0.27115
RI_1_+_1115982-1116110_ENSG00000162571	-0.67218
TS_1_+_33005028-33005029_ENSG00000160062	-0.60126
TS_1_+_33005030-33005173_ENSG00000160062	0.60733
TE_1_+_201197777-201198080_ENSG00000163395	-0.37768
AD_1_+_84767485-84767697_ENSG00000203943	0.27687
CE_1_+_153390542-153390699_ENSG00000184330	-0.239
AF_1_+_65991372-65991501_ENSG00000116678	-0.41324
TS_1_+_3816936-3816967_ENSG00000236423	-0.7935
TS_1_+_3816968-3816979_ENSG00000236423	0.79776
CE_1_+_3820529-3820600_ENSG00000236423	-0.2991
CE_1_-_205809380-205809451_ENSG00000162877	-0.42281
CE_1_-_196342270-196342378_ENSG00000162687	-0.20688
TE_1_-_190066797-190068264_ENSG00000162670	-0.85487
TE_1_-_190066792-190066796_ENSG00000162670	0.85382
TS_1_-_91317073-91317175_ENSG00000233593	-0.28167
TS_1_+_222791444-222791449_ENSG00000154305	-0.42689
TE_1_+_77594799-77595353_ENSG00000226084	-0.76809
TE_1_+_77595354-77595384_ENSG00000226084	0.76141
AL_1_+_225157336-225157531_ENSG00000185842	0.39984
TS_1_+_116184612-116184707_ENSG00000173218	0.48077
TE_1_+_87120090-87120428_ENSG00000153923	-0.48955
TE_1_+_87120429-87121059_ENSG00000153923	0.48556
TE_1_+_209603846-209603966_ENSG00000230937	-0.71191
TE_1_+_209603967-209604631_ENSG00000230937	0.7207
TE_1_-_171168386-171168654_ENSG00000225243	-0.74567
TE_1_-_171168383-171168385_ENSG00000225243	0.74579
TE_1_+_220999118-220999235_ENSG00000221571	0.36294
CE_1_-_47348844-47348968_ENSG00000154198	0.39275
TE_1_+_197901722-197901998_ENSG00000143355	0.57589
TE_1_+_18024365-18024369_ENSG00000074964	0.14802
CE_1_-_28526664-28526743_ENSG00000126698	-0.3312
TE_1_+_55075798-55076000_ENSG00000162390	0.17268
TE_10_-_52566420-52566640_ENSG00000148584	0.28504
CE_10_+_15008439-15008605_ENSG00000197889	-0.24488
TE_10_-_65928720-65929452_ENSG00000235489	-0.79893
TE_10_-_65928715-65928719_ENSG00000235489	0.80831
AD_10_+_91492814-91492904_ENSG00000138182	0.65241
TS_10_-_77161591-77161664_ENSG00000165655	0.42216
TS_10_-_77161484-77161590_ENSG00000165655	-0.41611
CE_10_+_74671475-74671597_ENSG00000138315	0.10701
TE_10_+_75000704-75001938_ENSG00000138286	-0.2266
TE_10_+_75001940-75004262_ENSG00000138286	0.28638
TS_10_-_6622202-6622238_ENSG00000065675	-0.35811
TS_10_-_6622173-6622201_ENSG00000065675	0.35977
TS_10_-_120631990-120632114_ENSG00000236058	0.78271
TS_10_-_120631566-120631989_ENSG00000236058	-0.79224
CE_10_-_71174701-71174895_ENSG00000075073	-0.28077
TS_10_-_114169249-114169252_ENSG00000232934	0.71563
TS_10_-_114168970-114169248_ENSG00000232934	-0.7181
CE_10_-_5652071-5652130_ENSG00000231483	-0.50497
CE_10_-_103588146-103588216_ENSG00000120049	-0.23586
TS_10_+_104155450-104155462_ENSG00000077150	0.60755
TS_10_+_104155463-104155553_ENSG00000077150	-0.6132
AL_10_-_4277752-4277974_ENSG00000233117	0.37932
CE_10_+_99359824-99359920_ENSG00000241935	0.25889
TE_10_+_135165751-135166052_ENSG00000165828	-0.29368
TE_10_+_135166053-135166187_ENSG00000165828	0.29571
CE_10_-_102276631-102276717_ENSG00000255339	-0.66233
TS_10_-_25304890-25305085_ENSG00000151023	0.6847
TS_10_-_31608621-31608810_ENSG00000237036	-0.54434
TS_10_-_31608444-31608620_ENSG00000237036	0.5395
AA_11_-_128807730-128807789_ENSG00000120471	-0.51976
AD_11_-_128806657-128807572_ENSG00000120471	-0.68315
RI_11_-_128806545-128806656_ENSG00000120471	-0.69521
TE_11_-_128805486-128805595_ENSG00000120471	0.35802
TE_11_-_128805265-128805271_ENSG00000120471	-0.7194
CE_11_-_46911828-46912045_ENSG00000134569	-0.19547
CE_11_-_46911495-46911671_ENSG00000134569	-0.18481
CE_11_-_46910962-46911084_ENSG00000134569	-0.18919
CE_11_-_61053786-61053902_ENSG00000167992	-0.25028
TE_11_+_64338451-64338999_ENSG00000168065	0.51625
TE_11_+_64339000-64340347_ENSG00000168065	-0.51662
RI_11_-_18732003-18732201_ENSG00000179057	-0.37516
TS_11_+_327171-327309_ENSG00000255328	0.62586
TS_11_+_327310-327399_ENSG00000255328	-0.46416
AD_11_-_118391961-118391980_ENSG00000255435	0.41432
AF_11_+_22689654-22689881_ENSG00000148935	0.23886
TS_11_-_58910229-58910244_ENSG00000245571	0.6124
TS_11_-_58910088-58910228_ENSG00000245571	-0.61803
TS_11_+_128761251-128761363_ENSG00000120457	-0.45355
TS_11_+_128761364-128761616_ENSG00000120457	0.45146
TE_11_-_32409330-32410224_ENSG00000184937	-0.65057
TE_11_-_32409324-32409329_ENSG00000184937	0.83466
TS_11_-_118123036-118123062_ENSG00000160588	0.62855
TS_11_+_72975555-72975561_ENSG00000171631	0.64509
TS_11_+_72975584-72975694_ENSG00000171631	-0.54497
CE_11_-_102594211-102594277_ENSG00000118113	-0.33378
TE_11_-_73685754-73685896_ENSG00000175567	-0.1288
TS_11_+_92085707-92088351_ENSG00000165323	0.68118
TS_11_+_92088352-92088570_ENSG00000165323	-0.58954
TE_11_+_58391507-58392039_ENSG00000255073	0.4867
TE_11_+_58392040-58392112_ENSG00000255073	-0.48602
TS_11_-_64815906-64815929_ENSG00000168060	0.40036
TS_11_-_64815858-64815905_ENSG00000168060	-0.40302
CE_11_-_64815453-64815520_ENSG00000168060	-0.46773
TE_11_-_5289584-5289827_ENSG00000213931	0.33849
TE_11_-_5289582-5289583_ENSG00000213931	-0.3375
CE_11_-_7040914-7040976_ENSG00000149050	0.36361
TS_11_+_1856101-1856323_ENSG00000149043	0.50283
TE_11_-_31811465-31811465_ENSG00000007372	-0.23361
TS_11_-_119999619-119999621_ENSG00000137699	-0.41945
TS_11_-_119999578-119999618_ENSG00000137699	0.43217
AA_11_+_32608558-32608591_ENSG00000149100	-0.1329
CE_11_+_1095131-1095354_ENSG00000198788	-0.11739
CE_11_+_5629602-5629624_ENSG00000258588	-0.39054
CE_11_+_5631375-5631475_ENSG00000258588	-0.41694
CE_11_+_5631765-5631791_ENSG00000258588	-0.43647
TS_11_+_82783385-82783396_ENSG00000246067	0.70828
TS_11_+_82783397-82783664_ENSG00000246067	-0.71271
TE_11_-_13001082-13001584_ENSG00000251381	0.44982
CE_11_+_10607574-10607673_ENSG00000177112	-0.42642
TE_11_+_10621276-10621424_ENSG00000177112	0.54347
TE_11_+_10621425-10621453_ENSG00000177112	-0.54218
AL_11_-_71595359-71595667_ENSG00000254469	-0.3058
CE_11_+_21555920-21556060_ENSG00000165973	0.29636
AD_11_-_5275867-5275904_ENSG00000196565	-0.36015
TS_12_-_127256625-127256808_ENSG00000256128	-0.47955
TE_12_-_127236887-127236997_ENSG00000256128	-0.3917
TE_12_-_127236710-127236886_ENSG00000256128	0.3922
TS_12_-_104359474-104359486_ENSG00000204954	0.74748
TS_12_-_104359294-104359473_ENSG00000204954	-0.75386
CE_12_-_14804893-14804964_ENSG00000070019	-0.10031
TE_12_+_9028654-9029052_ENSG00000166535	-0.27512
TE_12_+_9029053-9029381_ENSG00000166535	0.27877
TS_12_-_56236711-56236720_ENSG00000123342	-0.4117
TS_12_-_58026986-58026988_ENSG00000135454	-0.51434
TS_12_-_58026935-58026985_ENSG00000135454	0.85234
TE_12_+_113335101-113335258_ENSG00000089169	0.23648
TE_12_-_54973896-54974038_ENSG00000135447	0.52772
AA_12_+_57167618-57167622_ENSG00000025423	0.39636
TS_12_+_3427884-3428606_ENSG00000236908	0.31041
TS_12_+_3428607-3428892_ENSG00000236908	-0.32219
TS_12_+_41086264-41086353_ENSG00000018236	-0.44345
TS_12_+_41086354-41086394_ENSG00000018236	0.44274
TE_12_+_54383778-54384063_ENSG00000180818	0.27484
TE_12_+_53825049-53825257_ENSG00000135409	0.51823
TE_12_+_53825258-53825318_ENSG00000135409	-0.49405
TE_12_+_110924859-110925103_ENSG00000204856	-0.6139
TE_12_+_110925104-110925120_ENSG00000204856	0.68789
TE_12_-_51745031-51747536_ENSG00000139629	0.19585
TS_12_-_115121396-115121969_ENSG00000135111	0.12554
TS_12_-_56101683-56101686_ENSG00000135424	0.48016
CE_12_-_64017820-64017911_ENSG00000177990	0.30762
TS_12_-_6484385-6484390_ENSG00000111319	0.81437
TS_12_-_6484194-6484379_ENSG00000111319	-0.70778
RI_12_-_6484004-6484193_ENSG00000111319	0.35103
CE_12_-_118573444-118573547_ENSG00000176834	0.47208
TE_12_+_53900208-53900208_ENSG00000139546	0.14284
CE_12_-_27856394-27856553_ENSG00000256377	-0.1293
TS_12_-_10324732-10324737_ENSG00000173391	0.42904
AL_12_+_119871191-119871441_ENSG00000183273	0.25613
TE_12_-_98126359-98126454_ENSG00000257501	-0.89242
TE_12_-_98123826-98126358_ENSG00000257501	0.88934
CE_12_-_53071947-53072007_ENSG00000167768	0.11824
CE_12_-_53070843-53070968_ENSG00000167768	0.1045
TS_12_-_53901373-53901422_ENSG00000139574	-0.29709
TS_12_-_53901157-53901372_ENSG00000139574	0.30836
AF_12_+_54409681-54411198_ENSG00000197757	-0.33584
TE_12_-_46754901-46754992_ENSG00000134294	-0.22925
TE_12_-_46751972-46752263_ENSG00000134294	0.32664
AD_12_-_44152504-44152532_ENSG00000129317	-0.40894
AA_12_+_120741364-120741393_ENSG00000089163	-0.39331
TE_12_-_52979498-52979619_ENSG00000170486	0.366
TE_12_-_52979373-52979497_ENSG00000170486	-0.36857
TE_12_-_48473867-48473875_ENSG00000079387	0.60838
AD_12_+_110940189-110940244_ENSG00000151164	-0.45204
TS_12_-_2027713-2027803_ENSG00000151062	0.34043
TE_13_-_70275744-70275893_ENSG00000150361	0.21656
TE_13_-_70274726-70275743_ENSG00000150361	-0.21698
AD_13_-_52768358-52768388_ENSG00000243406	0.36421
TS_13_+_100258944-100258949_ENSG00000125246	-0.3201
TS_13_+_100258950-100259011_ENSG00000125246	0.31953
AL_13_-_41486023-41486859_ENSG00000239827	0.29393
TS_13_+_21893231-21893294_ENSG00000215571	-0.62213
TS_13_+_21893295-21894745_ENSG00000215571	0.62814
CE_13_-_51463745-51463871_ENSG00000233672	-0.2739
RI_13_+_51102201-51102315_ENSG00000176124	-0.32033
TE_14_+_101538696-101538895_ENSG00000223403	0.47887
TE_14_+_101538896-101539271_ENSG00000223403	-0.47218
TE_14_+_81575264-81575294_ENSG00000165409	0.58036
TE_14_+_74398206-74398300_ENSG00000119725	-0.25518
TE_14_+_74398951-74398981_ENSG00000119725	0.22482
TE_14_+_88562928-88563276_ENSG00000258867	-0.6035
TS_14_-_24733471-24733638_ENSG00000092295	0.27233
TS_14_+_21467414-21467448_ENSG00000165794	-0.13587
TS_14_+_21467449-21467449_ENSG00000165794	0.11663
TS_14_+_21467450-21467720_ENSG00000165794	0.1278
TE_14_-_90297408-90297560_ENSG00000140025	0.53073
TE_14_-_90296175-90297407_ENSG00000140025	-0.52206
TS_14_-_27066647-27066666_ENSG00000139910	0.48793
TE_14_+_24028119-24028369_ENSG00000157306	-0.14646
TE_14_+_24028370-24029987_ENSG00000157306	0.15223
RI_14_+_21511772-21512258_ENSG00000165799	-0.10254
TE_14_-_21668620-21670092_ENSG00000258441	-0.18429
TE_14_-_21668238-21668619_ENSG00000258441	0.18444
AF_14_-_90097711-90097910_ENSG00000258792	0.28018
TE_14_-_24028774-24028775_ENSG00000213983	-0.4805
TE_14_+_33242884-33242997_ENSG00000151320	0.43124
TE_14_+_33242998-33243035_ENSG00000151320	-0.42813
TS_15_-_64679884-64679886_ENSG00000166803	-0.68226
TS_15_-_64679646-64679883_ENSG00000166803	0.68316
TS_15_-_44487409-44487429_ENSG00000171877	-0.63066
TE_15_-_43891800-43891830_ENSG00000242866	0.60158
TE_15_-_43891788-43891799_ENSG00000242866	-0.54497
CE_15_-_72597087-72597135_ENSG00000140488	-0.35956
CE_15_-_66198963-66199008_ENSG00000157890	-0.15874
AA_15_+_78386454-78386457_ENSG00000183476	-0.26062
TE_15_-_89753233-89753674_ENSG00000140522	-0.57737
TE_15_-_89753100-89753232_ENSG00000140522	0.57699
TE_15_-_42359881-42361139_ENSG00000159337	-0.3601
TE_15_-_42359207-42359880_ENSG00000159337	0.37096
CE_15_-_39909936-39910446_ENSG00000150667	-0.22403
TE_15_+_32928117-32928349_ENSG00000198826	0.65354
TE_15_+_32928350-32928382_ENSG00000198826	-0.65917
TE_15_+_37101549-37101699_ENSG00000186073	-0.14551
CE_15_+_84233886-84233958_ENSG00000140600	-0.10332
CE_15_+_74504487-74504618_ENSG00000259264	0.2612
TE_15_+_49620863-49621179_ENSG00000156958	0.43257
TE_15_+_49621180-49622002_ENSG00000156958	-0.43423
TS_15_-_66858303-66858312_ENSG00000188501	-0.44253
TS_15_-_66858195-66858231_ENSG00000188501	0.54372
TE_15_+_85488356-85488462_ENSG00000156222	0.55976
CE_15_-_39310703-39310782_ENSG00000259345	0.52827
CE_15_-_39179031-39179130_ENSG00000259345	-0.42165
AA_15_+_102512786-102512795_ENSG00000185596	0.31542
AA_15_+_102512796-102512798_ENSG00000185596	0.30275
AA_15_+_91573111-91573360_ENSG00000214432	0.53505
CE_15_+_91573361-91573471_ENSG00000214432	0.2515
AD_16_-_28890810-28890862_ENSG00000260442	-0.6547
CE_16_-_72032171-72032293_ENSG00000187008	-0.35138
CE_16_+_89251581-89251741_ENSG00000129910	-0.13463
AA_16_+_30214808-30214825_ENSG00000261052	-0.34907
TE_16_-_70253484-70253698_ENSG00000261556	0.74203
TE_16_-_70253477-70253483_ENSG00000261556	-0.74428
CE_16_-_30026528-30026583_ENSG00000149927	-0.36234
RI_16_+_4796523-4796927_ENSG00000166246	-0.59375
RI_16_+_4797027-4797343_ENSG00000166246	-0.65729
TS_16_+_33204156-33204979_ENSG00000205457	0.39703
TE_16_-_57792129-57792130_ENSG00000140859	0.16777
TS_16_+_22825498-22825817_ENSG00000122254	0.39557
TS_16_+_22825818-22826416_ENSG00000122254	-0.39471
TS_16_+_67282853-67282879_ENSG00000135740	0.76499
TS_16_+_67282882-67282980_ENSG00000135740	-0.42744
TE_16_+_75203151-75203224_ENSG00000184517	0.20549
TE_16_-_75564003-75564235_ENSG00000135702	-0.27045
TS_16_-_71918062-71918064_ENSG00000102984	0.74943
TS_16_+_28857964-28858009_ENSG00000178188	-0.47645
TS_16_+_28858010-28858148_ENSG00000178188	0.5137
TE_16_+_19562800-19562944_ENSG00000103540	-0.1148
AD_16_+_68564238-68564437_ENSG00000184939	0.2519
TS_16_-_70052326-70053313_ENSG00000196696	0.5454
TS_16_-_70052001-70052325_ENSG00000196696	-0.53693
TE_16_+_2633832-2633988_ENSG00000140992	-0.43048
TE_16_+_2633989-2634065_ENSG00000140992	0.42992
TE_16_-_89710871-89712243_ENSG00000131165	-0.10863
TS_16_+_838635-838756_ENSG00000127586	0.64501
TS_16_+_29911696-29911699_ENSG00000174939	-0.76003
TS_16_+_29911700-29911887_ENSG00000174939	0.75682
CE_16_-_81091510-81091669_ENSG00000260643	-0.41543
AA_16_+_66612734-66612749_ENSG00000254788	0.2843
CE_16_+_2395176-2395281_ENSG00000238098	-0.2222
RI_16_+_2411202-2411455_ENSG00000238098	-0.32928
TE_16_+_71423652-71423729_ENSG00000172137	0.22711
TS_17_-_9939985-9940018_ENSG00000007237	0.65586
TS_17_+_12569306-12569505_ENSG00000141052	0.44803
TE_17_+_18682656-18682661_ENSG00000171931	-0.57588
AD_17_+_37784876-37784959_ENSG00000131771	0.44279
AF_17_-_41977839-41977966_ENSG00000108852	0.62706
TE_17_-_41952725-41953529_ENSG00000108852	0.33678
TE_17_-_10618747-10618905_ENSG00000187824	0.39906
TS_17_+_49242796-49242890_ENSG00000243678	-0.55141
TS_17_+_49242891-49243042_ENSG00000243678	0.55429
TS_17_+_40950872-40950887_ENSG00000176563	-0.39761
TS_17_+_40950888-40950904_ENSG00000176563	0.76498
TS_17_+_40950905-40951036_ENSG00000176563	-0.32458
CE_17_+_40956243-40956414_ENSG00000176563	0.10455
AF_17_+_40957422-40957450_ENSG00000176563	-0.86383
AA_17_-_74548172-74548304_ENSG00000267546	-0.33647
CE_17_+_54283847-54283939_ENSG00000153930	0.53383
TE_17_-_6328726-6329150_ENSG00000129221	0.57676
CE_17_+_7186792-7186964_ENSG00000181856	-0.18981
TE_17_-_79791374-79791728_ENSG00000182676	0.5597
TE_17_-_79791369-79791373_ENSG00000182676	-0.55946
TS_17_+_77751962-77751992_ENSG00000173894	0.32437
TS_17_+_38375601-38375608_ENSG00000171475	0.52529
CE_17_-_15562116-15562190_ENSG00000221926	0.54067
TE_17_-_45380840-45381148_ENSG00000263293	-0.82994
TE_17_-_45380832-45380839_ENSG00000263293	0.82678
AA_17_+_76160176-76160213_ENSG00000187997	-0.32265
CE_17_-_67189955-67190130_ENSG00000154263	-0.48218
CE_17_-_67189251-67189389_ENSG00000154263	-0.31152
CE_17_-_67186499-67186618_ENSG00000154263	-0.30862
CE_17_-_67175061-67175149_ENSG00000154263	0.49784
CE_17_-_54902442-54902682_ENSG00000214226	-0.35017
TS_17_-_47439356-47439478_ENSG00000198740	0.63071
TS_17_-_47439271-47439355_ENSG00000198740	-0.63326
TE_17_+_45300875-45301024_ENSG00000198336	0.77151
TE_17_+_45301025-45301038_ENSG00000198336	-0.76918
AF_17_-_39660317-39660828_ENSG00000171401	-0.10879
RI_17_-_39657615-39657970_ENSG00000171401	-0.74964
TS_17_-_16725443-16725806_ENSG00000226145	-0.2861
TS_17_-_16725285-16725442_ENSG00000226145	0.24602
TS_17_+_73267450-73267478_ENSG00000263843	0.65977
TS_17_+_73267479-73267713_ENSG00000263843	-0.65643
TE_17_+_34504555-34504867_ENSG00000267118	0.78399
TE_17_+_34504868-34504870_ENSG00000267118	-0.77809
TS_17_-_72619721-72619801_ENSG00000186407	0.41439
TE_17_-_39738561-39738784_ENSG00000186847	-0.18786
TE_17_-_39738531-39738560_ENSG00000186847	0.18604
TE_17_+_16367033-16367164_ENSG00000175061	-0.31842
TE_17_+_16367165-16367300_ENSG00000175061	0.31165
TE_17_+_26824713-26824796_ENSG00000007216	0.29387
CE_17_-_7978913-7979034_ENSG00000179477	-0.26807
AL_17_+_6690619-6690965_ENSG00000177294	-0.40373
TE_17_+_16701556-16701743_ENSG00000188933	-0.36526
TE_17_+_16701835-16701836_ENSG00000188933	0.50777
TE_18_+_61264193-61265977_ENSG00000197641	-0.37307
TS_18_-_47340324-47340330_ENSG00000167315	-0.48151
TS_18_-_47340187-47340307_ENSG00000167315	0.72085
CE_18_-_44173563-44173723_ENSG00000167210	0.31395
CE_18_-_3075616-3075638_ENSG00000101605	0.28941
TS_18_-_77711630-77711638_ENSG00000122490	-0.22661
TS_18_-_77711604-77711629_ENSG00000122490	-0.28219
TS_18_-_77711581-77711603_ENSG00000122490	0.58441
TS_18_-_14378637-14378756_ENSG00000187589	-0.68679
TS_18_-_14377545-14378636_ENSG00000187589	0.68395
TE_18_+_28934260-28935630_ENSG00000134760	-0.26788
TE_18_+_28935631-28936992_ENSG00000134760	0.26766
TS_18_+_3449411-3449534_ENSG00000177426	-0.28338
TS_18_-_67624161-67624232_ENSG00000150637	-0.37444
TS_18_-_67623991-67624160_ENSG00000150637	0.41906
CE_19_+_50938418-50938507_ENSG00000086967	0.10781
CE_19_+_50939033-50939119_ENSG00000086967	0.10879
CE_19_+_50939269-50939417_ENSG00000086967	0.1165
CE_19_+_50940916-50940975_ENSG00000086967	0.11047
CE_19_+_50944137-50944333_ENSG00000086967	0.11401
CE_19_+_50945438-50945570_ENSG00000086967	0.10898
CE_19_+_50946751-50946875_ENSG00000086967	0.10235
CE_19_+_50946968-50947073_ENSG00000086967	0.10942
CE_19_+_50954086-50954192_ENSG00000086967	0.10005
CE_19_+_50954537-50954566_ENSG00000086967	0.10434
CE_19_+_50962175-50962263_ENSG00000086967	0.10106
CE_19_+_50962368-50962563_ENSG00000086967	0.11062
RI_19_-_15996864-15997051_ENSG00000186115	0.34361
CE_19_+_55324580-55324683_ENSG00000189013	0.38117
TE_19_-_4538486-4538904_ENSG00000171236	-0.15529
TE_19_+_929499-929508_ENSG00000116017	0.6127
TS_19_-_56904606-56904697_ENSG00000018869	-0.53193
TS_19_-_55669085-55669100_ENSG00000129991	0.22876
TS_19_-_55668947-55669084_ENSG00000129991	-0.22798
AA_19_-_55667701-55667738_ENSG00000129991	-0.58333
RI_19_-_51532469-51532597_ENSG00000186474	-0.15682
CE_19_-_5832872-5832916_ENSG00000156413	0.26063
CE_19_-_9012774-9012898_ENSG00000181143	-0.28597
TS_19_-_38183053-38183134_ENSG00000196381	0.44691
CE_19_-_20516818-20516941_ENSG00000231205	0.34742
TS_19_+_12777628-12777643_ENSG00000123154	0.7091
CE_19_+_58115645-58115774_ENSG00000183647	-0.25184
TE_19_-_13009600-13009895_ENSG00000161860	-0.44938
CE_19_+_13988482-13988579_ENSG00000187556	-0.55327
TS_19_+_22235311-22235325_ENSG00000197134	0.39108
CE_19_+_22255611-22255737_ENSG00000197134	0.35246
TE_19_+_110679-111596_ENSG00000176695	-0.7963
TE_19_+_111597-111696_ENSG00000176695	0.78628
TS_19_-_52490023-52490043_ENSG00000256683	0.38341
RI_19_+_49902400-49902713_ENSG00000161609	-0.72729
TS_19_-_55791586-55791700_ENSG00000133265	-0.46356
TE_19_-_52359055-52359056_ENSG00000161551	0.69347
TS_19_+_50194373-50194392_ENSG00000169169	0.72518
AA_19_+_10131931-10131991_ENSG00000080511	-0.33223
TE_19_-_1554672-1555388_ENSG00000181588	-0.14463
TE_19_-_1554669-1554671_ENSG00000181588	0.13273
TS_19_-_42461495-42461651_ENSG00000105404	-0.47237
TS_19_-_42461272-42461494_ENSG00000105404	0.47145
TS_19_+_17858571-17858576_ENSG00000130475	-0.19495
TS_19_+_17858577-17858623_ENSG00000130475	0.44422
RI_19_-_12945661-12945896_ENSG00000132026	-0.82914
CE_19_+_55085543-55085578_ENSG00000239998	0.25154
CE_19_-_1785158-1785296_ENSG00000130270	-0.38258
TS_19_-_52599009-52599018_ENSG00000197608	-0.5476
TE_19_+_49448081-49448216_ENSG00000104808	-0.7758
TS_19_+_58513429-58514257_ENSG00000176593	0.42871
TS_19_-_11494989-11495018_ENSG00000187266	0.62269
CE_19_+_42058123-42058198_ENSG00000268027	0.29318
TS_19_+_50922198-50922210_ENSG00000269404	-0.28593
TE_19_+_55224598-55224734_ENSG00000170858	0.37088
TE_19_+_55224735-55224955_ENSG00000170858	-0.36952
CE_19_+_41056144-41056233_ENSG00000160460	-0.23815
TS_19_-_20349262-20349269_ENSG00000267383	0.55665
TE_19_-_49809142-49809341_ENSG00000063127	0.37616
TE_19_-_49809014-49809141_ENSG00000063127	-0.36924
TS_19_-_58071229-58071231_ENSG00000251369	0.34838
TE_19_-_51559844-51560032_ENSG00000167759	0.40691
TE_19_-_51559463-51559793_ENSG00000167759	-0.42958
TS_2_-_191878938-191878954_ENSG00000115415	-0.25048
CE_2_+_202755526-202755650_ENSG00000138395	-0.28941
CE_2_-_159222526-159222588_ENSG00000153237	0.31442
TE_2_+_172341559-172341562_ENSG00000115827	0.44947
TE_2_-_207040904-207041289_ENSG00000183671	-0.21087
TE_2_+_99938972-99939196_ENSG00000241962	0.8487
TE_2_+_99939197-99939204_ENSG00000241962	-0.8499
TS_2_+_11273179-11273254_ENSG00000150873	0.61753
TS_2_+_11273255-11273717_ENSG00000150873	-0.62071
TS_2_+_74120094-74120105_ENSG00000163017	0.21177
TS_2_+_74120106-74120108_ENSG00000163017	0.21462
TS_2_+_74120135-74120178_ENSG00000163017	-0.60557
TS_2_-_73511439-73511559_ENSG00000163013	0.52307
TS_2_-_73511288-73511438_ENSG00000163013	-0.52134
TS_2_+_232258390-232258492_ENSG00000224376	0.45678
TS_2_+_162101250-162101265_ENSG00000227403	-0.48301
TE_2_+_191064790-191064935_ENSG00000187699	0.10743
AF_2_-_42809-42952_ENSG00000184731	0.23469
TE_2_-_207602552-207602948_ENSG00000138400	0.46072
CE_2_-_156870185-156870295_ENSG00000226383	0.33135
TS_2_-_24346190-24346334_ENSG00000176732	0.6445
CE_2_-_24345622-24345703_ENSG00000176732	-0.42083
TE_2_-_231852843-231852885_ENSG00000238062	-0.73966
TE_2_-_231852760-231852842_ENSG00000238062	0.25281
TE_2_-_231852357-231852507_ENSG00000238062	0.4883
TS_2_-_47335928-47335941_ENSG00000239605	-0.73248
TS_2_-_47335925-47335927_ENSG00000239605	0.73227
TE_2_-_71168957-71169563_ENSG00000239322	-0.79129
TE_2_-_71168947-71168956_ENSG00000239322	0.80438
TE_2_-_180306720-180306904_ENSG00000144331	-0.74166
TE_2_-_180306709-180306719_ENSG00000144331	0.741
CE_2_-_135633677-135633708_ENSG00000224043	0.37834
AA_2_+_242755676-242755678_ENSG00000204099	0.35433
AL_2_-_133879542-133881371_ENSG00000176771	0.26249
TS_2_-_164592518-164592522_ENSG00000182263	-0.48333
TS_2_-_164592495-164592517_ENSG00000182263	-0.32774
TS_2_-_164592348-164592494_ENSG00000182263	0.79188
TS_2_-_63668178-63670364_ENSG00000143951	0.45557
TE_2_-_26531044-26531262_ENSG00000173567	0.44757
TS_2_+_230787212-230787221_ENSG00000153832	0.48267
TS_2_+_7057523-7057619_ENSG00000151692	0.41651
TS_2_+_7057620-7057753_ENSG00000151692	-0.42796
TE_2_-_128396558-128396771_ENSG00000072163	-0.14319
TE_2_+_145940077-145940082_ENSG00000226674	0.34576
TE_2_+_14789663-14789765_ENSG00000162981	-0.57494
TE_2_+_14789766-14790933_ENSG00000162981	0.57588
TE_2_+_71662189-71662190_ENSG00000075292	0.11449
TE_2_-_168671563-168671741_ENSG00000235335	-0.44933
TE_2_-_168671284-168671562_ENSG00000235335	0.44215
TE_2_+_162280103-162280196_ENSG00000136535	-0.40658
TE_2_+_162280197-162280287_ENSG00000136535	0.34611
TE_2_+_162280288-162280396_ENSG00000136535	0.10823
TE_2_+_162280397-162280797_ENSG00000136535	0.1065
TS_2_+_85839226-85839227_ENSG00000168883	0.12595
TS_2_+_85839228-85839244_ENSG00000168883	-0.12719
TS_2_+_85839245-85839482_ENSG00000168883	0.12757
AF_2_-_74726460-74726843_ENSG00000179528	-0.36672
TS_2_+_231902205-231902276_ENSG00000204128	-0.67085
TS_2_+_231902277-231902376_ENSG00000204128	0.67919
CE_2_+_113868693-113868776_ENSG00000136689	-0.21638
TS_2_+_109403229-109403243_ENSG00000163006	0.38638
TE_2_+_155307816-155310361_ENSG00000144278	-0.52517
CE_2_+_85662789-85662939_ENSG00000152292	-0.35239
CE_2_+_85663589-85663717_ENSG00000152292	-0.25671
AA_2_+_234054805-234054807_ENSG00000168918	-0.38309
CE_2_+_11725888-11726031_ENSG00000196208	-0.27483
TE_2_+_242097965-242098209_ENSG00000115685	0.58208
TE_2_+_71192088-71192249_ENSG00000116039	0.25868
TE_2_-_239133761-239134140_ENSG00000186235	-0.69495
TE_2_-_239133757-239133760_ENSG00000186235	0.69128
AD_20_-_2639284-2639404_ENSG00000101365	-0.11685
TE_20_+_23353683-23353700_ENSG00000125812	-0.10944
AA_20_-_62599309-62599321_ENSG00000196700	0.28029
TS_21_-_31588353-31588391_ENSG00000156284	0.86129
TS_21_-_31587531-31588352_ENSG00000156284	-0.8602
AF_21_+_41029704-41029820_ENSG00000183778	0.25986
CE_21_-_42517004-42517262_ENSG00000226496	0.51989
CE_21_+_40779719-40779843_ENSG00000182093	0.31426
RI_21_+_42793799-42793901_ENSG00000157601	-0.41106
TS_21_-_36421586-36421595_ENSG00000159216	0.4393
TE_22_-_32329997-32330025_ENSG00000128254	0.40364
TS_22_+_31523775-31523787_ENSG00000185133	0.93366
TS_22_+_31523788-31523936_ENSG00000185133	-0.93225
TE_22_-_32072734-32073004_ENSG00000183530	0.32024
TE_22_-_32072242-32072733_ENSG00000183530	-0.3202
TE_22_+_30572052-30573062_ENSG00000176635	0.8789
TE_22_+_30573063-30573064_ENSG00000176635	-0.87877
TE_22_+_18613885-18613921_ENSG00000183785	0.36769
CE_22_+_42397525-42397703_ENSG00000183066	0.45551
CE_22_-_36013210-36013312_ENSG00000198125	-0.16419
TE_22_-_23733564-23733911_ENSG00000133519	-0.37418
TE_22_-_23732793-23733563_ENSG00000133519	0.37422
AF_22_-_46368035-46368595_ENSG00000188064	0.76109
TS_22_-_37266423-37266483_ENSG00000183822	-0.77064
TS_22_-_37266135-37266422_ENSG00000183822	0.76542
TS_22_-_19466348-19466454_ENSG00000070010	-0.5141
AA_3_-_111997705-111997781_ENSG00000172139	-0.84961
CE_3_-_111870704-111870810_ENSG00000172139	-0.43593
TE_3_-_111859752-111860062_ENSG00000172139	0.6352
TE_3_-_111859734-111859751_ENSG00000172139	-0.58381
TS_3_+_25469754-25469801_ENSG00000077092	0.61806
TS_3_+_25469802-25470022_ENSG00000077092	-0.61622
TE_3_+_112807470-112807562_ENSG00000240057	0.69385
TE_3_+_112807563-112807871_ENSG00000240057	-0.70378
CE_3_-_167254658-167254788_ENSG00000174776	-0.40849
CE_3_+_111730610-111730712_ENSG00000144834	-0.38936
TE_3_+_51752427-51752629_ENSG00000164082	0.37126
CE_3_-_148967746-148967956_ENSG00000240216	-0.17634
TE_3_-_153744333-153744366_ENSG00000243069	0.38199
TE_3_-_151151282-151154310_ENSG00000152580	0.63318
AF_3_-_189839326-189839467_ENSG00000090530	-0.41228
TS_3_+_12045876-12045879_ENSG00000157152	0.6961
TS_3_+_12045880-12046428_ENSG00000157152	-0.69877
TE_3_+_93800453-93800665_ENSG00000178694	0.40684
TE_3_+_93800666-93801017_ENSG00000178694	-0.40125
TE_3_-_38888185-38889233_ENSG00000168356	0.47093
TE_3_-_38887260-38888184_ENSG00000168356	-0.46613
CE_3_-_157213001-157213295_ENSG00000197415	-0.27024
CE_3_+_47210659-47210886_ENSG00000227398	-0.26287
TE_3_+_122002534-122004134_ENSG00000036828	0.57157
TE_3_+_122004213-122005342_ENSG00000036828	-0.54099
TS_3_-_183145766-183145873_ENSG00000053524	-0.48787
TS_3_-_183145690-183145765_ENSG00000053524	0.5328
TE_3_-_64636578-64636692_ENSG00000163638	0.53933
TE_3_-_64635618-64636577_ENSG00000163638	-0.53296
TE_3_+_157287626-157287701_ENSG00000174899	0.41897
TE_3_+_39565986-39566047_ENSG00000168314	0.82572
TE_3_+_39567102-39570970_ENSG00000168314	-0.8352
TE_3_+_186370052-186370420_ENSG00000090512	0.12144
TE_3_+_186370421-186370774_ENSG00000090512	0.87558
TE_3_+_186370775-186370797_ENSG00000090512	0.12493
TE_3_+_186370798-186370879_ENSG00000090512	0.11793
TE_3_+_186370880-186370930_ENSG00000090512	-0.87869
TE_3_-_145910192-145912077_ENSG00000114698	0.36993
CE_3_-_15520484-15520510_ENSG00000206561	-0.30847
TS_3_+_159557650-159557726_ENSG00000151967	0.22948
CE_3_+_174177031-174177102_ENSG00000177694	0.39943
RI_3_+_48885459-48885537_ENSG00000224424	0.34631
TS_3_-_139396847-139396847_ENSG00000163864	0.32868
TS_3_-_139396841-139396846_ENSG00000163864	-0.33251
TS_3_-_120169839-120169839_ENSG00000163430	0.15927
TS_3_-_120169828-120169838_ENSG00000163430	0.16183
TS_3_-_47934066-47934325_ENSG00000047849	0.55402
TE_3_+_19574887-19576231_ENSG00000183960	-0.23873
TE_3_+_19576232-19577138_ENSG00000183960	0.23959
TS_3_+_42544104-42544108_ENSG00000114812	0.23491
CE_3_-_71823596-71823658_ENSG00000163421	0.34548
AA_4_+_71388472-71388474_ENSG00000187689	0.31932
TE_4_+_41621458-41621953_ENSG00000064042	0.44044
TE_4_+_41621954-41622311_ENSG00000064042	-0.44741
TS_4_+_155484178-155484189_ENSG00000171564	0.27295
CE_4_+_62778437-62778475_ENSG00000150471	0.34435
TE_4_-_167655336-167655631_ENSG00000196104	0.46269
TE_4_-_68605046-68606197_ENSG00000109163	-0.37103
TS_4_-_138453566-138453613_ENSG00000189184	-0.24868
TE_4_+_39483386-39483525_ENSG00000224097	0.44939
TE_4_-_1694585-1694970_ENSG00000163950	-0.13278
TE_4_-_1694527-1694584_ENSG00000163950	0.14926
TE_4_-_89776518-89776660_ENSG00000138640	-0.58983
TE_4_+_71346870-71346995_ENSG00000171195	-0.22045
TE_4_+_74286911-74286917_ENSG00000163631	-0.11343
CE_4_+_71062409-71062450_ENSG00000109205	-0.24108
TE_4_+_6302535-6302644_ENSG00000109501	-0.12229
CE_4_+_78989707-78989843_ENSG00000138759	0.42552
AL_4_+_78991616-78993261_ENSG00000138759	0.45031
TE_4_-_68777028-68777221_ENSG00000187054	-0.17774
TE_4_-_68775103-68776018_ENSG00000187054	0.20174
AA_4_-_68699059-68699099_ENSG00000153802	-0.12024
TE_4_-_68686596-68687645_ENSG00000153802	-0.58384
TE_4_-_68686594-68686595_ENSG00000153802	0.58311
TE_4_+_71028695-71030652_ENSG00000187533	-0.67262
TE_4_+_71030653-71030656_ENSG00000187533	0.67456
TE_4_+_123813366-123816619_ENSG00000138685	0.10784
TE_4_+_123816620-123819391_ENSG00000138685	-0.10759
TS_4_+_22694537-22694547_ENSG00000249948	0.63951
TS_4_+_22694548-22694696_ENSG00000249948	-0.65058
TS_4_+_53180-53188_ENSG00000197701	0.51555
CE_4_-_23879337-23879488_ENSG00000109819	0.4372
TE_4_-_419224-419561_ENSG00000251595	0.19071
CE_4_-_56435885-56436028_ENSG00000163440	-0.12369
TE_4_+_81884671-81884766_ENSG00000197826	-0.81634
TE_4_+_81884767-81884851_ENSG00000197826	0.87243
TE_4_+_70811914-70811969_ENSG00000126545	0.135
TE_4_+_70811970-70812275_ENSG00000126545	0.77949
TE_4_+_70812276-70812279_ENSG00000126545	-0.35893
TE_4_+_70812280-70812288_ENSG00000126545	-0.28439
TE_4_+_70812289-70812289_ENSG00000126545	0.13086
TS_4_+_130017284-130017324_ENSG00000151470	-0.35981
TS_4_+_130017325-130017364_ENSG00000151470	0.36032
TE_4_+_76489598-76489754_ENSG00000174792	-0.33365
TS_4_+_170541672-170541676_ENSG00000109572	-0.44599
TS_4_+_170541677-170541679_ENSG00000109572	0.48491
AL_5_+_40937340-40937589_ENSG00000112936	0.20566
TE_5_+_127522188-127522717_ENSG00000064651	-0.17816
TE_5_+_127524135-127525380_ENSG00000064651	0.19135
AA_5_-_150891910-150892167_ENSG00000086570	-0.11646
CE_5_-_132163153-132163299_ENSG00000164403	-0.51616
CE_5_+_170610199-170610234_ENSG00000204764	-0.24822
AA_5_-_138209818-138210245_ENSG00000146006	-0.54385
CE_5_-_178213907-178213936_ENSG00000250420	-0.33309
TS_5_-_89825379-89825398_ENSG00000176018	0.64177
CE_5_+_55164619-55164736_ENSG00000164509	-0.31259
TE_5_+_96364106-96364740_ENSG00000113441	0.12408
TE_5_+_96364741-96373219_ENSG00000113441	-0.12397
TE_5_-_156346366-156346399_ENSG00000145850	0.37059
AD_5_+_121647493-121647533_ENSG00000064692	0.31857
CE_5_+_121788620-121788690_ENSG00000064692	-0.41822
TE_5_+_39524365-39524805_ENSG00000271334	-0.64168
TE_5_+_39524806-39524810_ENSG00000271334	0.64212
TE_5_+_147695202-147695349_ENSG00000145879	0.23371
TE_5_+_147695350-147695485_ENSG00000145879	-0.23034
TS_5_+_32712437-32712651_ENSG00000113389	0.47893
TE_5_+_35654744-35654761_ENSG00000152582	-0.44237
CE_5_+_74951854-74951952_ENSG00000189045	-0.30126
AF_5_-_142000862-142000907_ENSG00000113578	0.32922
TS_5_-_43412419-43412476_ENSG00000151882	-0.54614
TS_5_+_10250649-10250650_ENSG00000150753	0.5895
CE_5_-_1272300-1272395_ENSG00000164362	0.39869
TE_5_-_139625033-139625125_ENSG00000113068	-0.22467
CE_6_-_161990387-161990448_ENSG00000185345	-0.25293
TS_6_-_31864980-31864999_ENSG00000204371	0.58531
TS_6_-_31864767-31864979_ENSG00000204371	-0.58873
CE_6_+_88144578-88144771_ENSG00000272514	-0.13791
TE_6_-_154475744-154475787_ENSG00000074706	0.12336
TE_6_-_154475631-154475743_ENSG00000074706	-0.12758
TE_6_+_70099110-70099397_ENSG00000135298	-0.33928
TE_6_+_70099398-70099403_ENSG00000135298	0.67091
TE_6_-_134490491-134491018_ENSG00000118515	-0.12633
CE_6_-_56482784-56485513_ENSG00000151914	0.46132
TE_6_-_10429781-10429941_ENSG00000183674	0.46997
TE_6_-_10429488-10429780_ENSG00000183674	0.3096
AD_6_+_112375365-112375373_ENSG00000112761	-0.18982
CE_6_-_38580610-38580809_ENSG00000183826	0.26001
CE_6_-_107427281-107427366_ENSG00000178409	0.54344
TS_6_+_117002350-117002366_ENSG00000196911	0.48924
TS_6_+_117002367-117002501_ENSG00000196911	-0.49013
CE_6_+_38834545-38834652_ENSG00000124721	0.82247
CE_6_+_38835838-38835972_ENSG00000124721	0.84229
TE_6_+_31692812-31692812_ENSG00000204420	-0.43967
TE_6_+_47791719-47792435_ENSG00000124818	-0.70464
TE_6_+_47792436-47794117_ENSG00000124818	0.70746
CE_6_+_10926572-10926665_ENSG00000153157	-0.28979
RI_6_-_107222669-107222729_ENSG00000235142	0.32702
CE_6_-_107222652-107222668_ENSG00000235142	0.34372
CE_6_+_2329517-2329566_ENSG00000250903	0.56794
CE_6_+_159448176-159448262_ENSG00000271913	-0.28767
CE_6_-_160913813-160913994_ENSG00000213071	0.38239
AA_6_-_160906975-160907006_ENSG00000213071	0.30972
CE_6_-_160906849-160906974_ENSG00000213071	0.2984
CE_6_-_160905096-160905277_ENSG00000213071	0.26927
RI_6_-_138893199-138893522_ENSG00000135540	0.3137
CE_6_-_138892847-138893198_ENSG00000135540	0.34539
TE_6_+_167728675-167729476_ENSG00000112494	0.61957
TE_6_+_167729477-167729507_ENSG00000112494	-0.62225
TS_6_-_166401403-166401410_ENSG00000223414	0.5481
CE_6_-_112020718-112020873_ENSG00000010810	0.23725
CE_6_-_24556835-24556957_ENSG00000137261	-0.36139
CE_6_-_46090685-46090846_ENSG00000231769	-0.3317
TE_6_+_4130719-4130992_ENSG00000185689	0.24488
CE_6_-_152776561-152776725_ENSG00000131018	-0.28181
CE_6_-_152774721-152774855_ENSG00000131018	-0.28396
CE_6_-_152683305-152683349_ENSG00000131018	-0.36254
TS_6_+_29624758-29624778_ENSG00000204655	0.12427
TS_6_+_29624779-29624779_ENSG00000204655	-0.13212
TS_6_+_29624780-29624868_ENSG00000204655	0.12393
TS_6_+_29624869-29624906_ENSG00000204655	0.13369
TS_6_+_29624907-29624986_ENSG00000204655	0.13929
TS_6_+_29624987-29624992_ENSG00000204655	0.12979
TS_6_+_29624993-29625074_ENSG00000204655	0.12401
TE_6_+_109676051-109676176_ENSG00000203799	0.42872
CE_6_-_33141942-33141995_ENSG00000204248	-0.34857
CE_6_-_33141788-33141832_ENSG00000204248	-0.35723
CE_6_-_33141650-33141703_ENSG00000204248	-0.3624
TE_6_+_350929-350950_ENSG00000112679	-0.2241
TE_6_-_57030017-57030141_ENSG00000226803	0.34372
CE_6_-_52820337-52820469_ENSG00000243236	0.15806
CE_6_-_52817231-52817372_ENSG00000243236	-0.18616
TE_6_-_52804704-52804814_ENSG00000243236	-0.45737
TE_6_-_52804524-52804703_ENSG00000243236	0.45392
TE_6_-_33989915-33989954_ENSG00000124493	0.49647
CE_6_+_31097346-31097422_ENSG00000204540	0.3047
AA_6_+_31106136-31106206_ENSG00000204540	-0.42381
CE_6_+_31106207-31106236_ENSG00000204540	-0.35708
TS_7_+_95401906-95401908_ENSG00000158560	0.70597
CE_7_+_134761149-134761220_ENSG00000146856	-0.25318
TE_7_-_4836686-4838735_ENSG00000157927	0.51805
TE_7_+_54636981-54637139_ENSG00000170419	0.55462
TE_7_+_23240629-23240630_ENSG00000136243	0.14497
TS_7_+_24612965-24613033_ENSG00000105926	-0.46357
TS_7_+_24613085-24613212_ENSG00000105926	0.44036
CE_7_+_18365135-18365215_ENSG00000048052	0.37677
CE_7_+_99783823-99783919_ENSG00000066923	-0.44527
CE_7_+_99786076-99786152_ENSG00000066923	-0.45646
RI_7_+_99786153-99786434_ENSG00000066923	-0.39723
CE_7_+_99786435-99786639_ENSG00000066923	-0.50299
CE_7_+_99792932-99793005_ENSG00000066923	-0.47964
CE_7_+_99796098-99796205_ENSG00000066923	-0.20971
CE_7_-_116213601-116213798_ENSG00000231210	0.18359
TS_7_-_135433461-135433561_ENSG00000189320	0.26919
CE_7_+_90118185-90118278_ENSG00000157224	0.43493
TE_7_-_142605680-142605974_ENSG00000127412	0.55216
TE_7_-_142605267-142605679_ENSG00000127412	-0.55876
CE_7_-_95019466-95019521_ENSG00000105852	-0.32051
CE_7_+_97365611-97365664_ENSG00000006128	-0.16348
TS_7_-_23509980-23510074_ENSG00000136231	0.59972
AF_7_+_7311039-7311475_ENSG00000230825	-0.39127
CE_7_-_14741306-14741355_ENSG00000136267	-0.44385
CE_7_-_14737720-14737794_ENSG00000136267	-0.22918
AF_7_+_31009148-31009305_ENSG00000106128	-0.64173
RI_7_+_31009306-31009481_ENSG00000106128	-0.51012
AD_7_+_31011711-31011756_ENSG00000106128	-0.69336
CE_7_+_31016896-31016937_ENSG00000106128	-0.3188
AA_7_+_5331324-5331360_ENSG00000164638	-0.34998
TE_7_-_72418120-72418831_ENSG00000106133	0.29204
CE_7_+_40181423-40181472_ENSG00000175600	0.2418
TS_7_+_150102825-150102861_ENSG00000196456	0.51896
TS_7_+_150102862-150102992_ENSG00000196456	-0.51351
TS_7_+_23286316-23286327_ENSG00000136235	0.15787
TS_7_+_142552886-142552904_ENSG00000106123	0.57736
CE_7_+_99583396-99583510_ENSG00000214313	-0.16851
TE_7_+_70254913-70254970_ENSG00000158321	-0.11847
TE_7_-_143948501-143948703_ENSG00000244479	0.33581
TE_7_-_143948418-143948479_ENSG00000244479	-0.38122
AL_7_+_34725363-34725768_ENSG00000187258	0.36052
CE_7_-_11418697-11418907_ENSG00000005108	0.25198
CE_7_-_73021920-73022002_ENSG00000009950	-0.21642
CE_7_-_73021709-73021750_ENSG00000009950	-0.24481
AD_7_-_73021661-73021708_ENSG00000009950	-0.23949
TE_7_+_1028271-1028440_ENSG00000073067	0.29858
TE_7_+_1028441-1029276_ENSG00000073067	-0.3057
AL_7_+_66131101-66131286_ENSG00000226824	0.73857
AL_8_+_127646790-127647029_ENSG00000254286	0.35721
AL_8_+_9059902-9060000_ENSG00000248538	0.28213
TE_8_+_75276496-75276525_ENSG00000104381	-0.14916
TS_8_+_124194921-124195397_ENSG00000147689	0.48387
TS_8_+_124195398-124195576_ENSG00000147689	-0.48619
TS_8_+_73859385-73860420_ENSG00000260838	-0.48637
TS_8_+_73860421-73862678_ENSG00000260838	0.49035
TS_8_-_91107580-91107698_ENSG00000104327	0.33491
TS_8_-_91107517-91107579_ENSG00000104327	-0.33431
CE_8_+_39862846-39862897_ENSG00000188676	0.48899
TE_8_+_92231356-92231464_ENSG00000214954	0.40392
TS_8_-_102217516-102217557_ENSG00000120963	0.4662
TS_8_-_102217439-102217515_ENSG00000120963	-0.47274
CE_8_-_112027133-112027261_ENSG00000253877	0.29268
TE_8_+_9414123-9416341_ENSG00000173273	-0.41907
TE_8_+_9423770-9424036_ENSG00000173273	0.42016
CE_8_-_95209458-95209559_ENSG00000079112	0.12179
CE_8_-_95206863-95206933_ENSG00000079112	-0.10837
TE_8_-_77523909-77524262_ENSG00000253661	0.46661
TS_8_+_17780508-17780514_ENSG00000078674	0.12262
AF_8_-_74005089-74005507_ENSG00000164764	-0.25179
CE_8_-_37388830-37388916_ENSG00000253161	-0.37746
TE_8_-_125565041-125565053_ENSG00000170873	-0.15639
TE_8_-_125563031-125563216_ENSG00000170873	0.1775
TE_8_-_144789522-144789739_ENSG00000255181	0.35622
TE_8_-_144788864-144789521_ENSG00000255181	-0.34287
TS_8_+_104152938-104152940_ENSG00000164929	0.43826
CE_8_-_53134200-53134353_ENSG00000147488	-0.36356
CE_8_-_53133301-53133408_ENSG00000147488	-0.36189
TS_9_-_130667610-130667687_ENSG00000160408	0.71218
TS_9_-_130667604-130667609_ENSG00000160408	-0.63608
TE_9_-_125871793-125871835_ENSG00000165209	0.52261
TE_9_-_125871779-125871792_ENSG00000165209	-0.52255
TE_9_-_84675876-84676269_ENSG00000231649	-0.74016
TE_9_-_84672562-84675875_ENSG00000231649	0.73894
CE_9_-_35563163-35563353_ENSG00000215187	-0.25258
TE_9_+_132275698-132275796_ENSG00000204054	0.68284
TE_9_+_132275797-132275947_ENSG00000204054	-0.68596
TE_9_-_73149968-73150367_ENSG00000083067	0.41117
TE_9_+_138458623-138458629_ENSG00000122133	-0.47043
TE_9_+_129458731-129458828_ENSG00000136944	0.54345
TS_9_-_97402420-97402531_ENSG00000165140	-0.54302
TS_9_-_97402326-97402419_ENSG00000165140	0.5392
TE_9_-_74666692-74667351_ENSG00000204669	-0.14382
TE_9_-_74666292-74666691_ENSG00000204669	0.14431
CE_9_+_78910191-78910327_ENSG00000099139	-0.24652
CE_9_+_66459808-66459964_ENSG00000238113	-0.27849
TE_9_-_114448799-114448852_ENSG00000165181	-0.39855
TS_9_+_4985033-4985085_ENSG00000096968	-0.5802
TS_9_+_4985086-4985173_ENSG00000096968	0.58049
TE_9_+_35043138-35043334_ENSG00000174038	0.44895
TE_9_+_32566928-32567003_ENSG00000235453	0.44024
TS_9_+_130700162-130700191_ENSG00000227218	0.655
TS_X_+_9433048-9433333_ENSG00000101849	-0.48137
TS_X_+_9433334-9433487_ENSG00000101849	0.48247
TS_X_-_47931002-47931025_ENSG00000221994	0.47517
TS_X_-_47930833-47931001_ENSG00000221994	-0.47606
TS_X_+_47082408-47082416_ENSG00000102225	0.52474
CE_X_-_154250685-154250771_ENSG00000185010	-0.33478
TE_X_+_88008408-88009781_ENSG00000147183	0.94808
TE_X_+_88009782-88009786_ENSG00000147183	-0.94935
TS_X_+_65382391-65382432_ENSG00000089472	0.15255
TS_X_+_65382433-65382718_ENSG00000089472	-0.1635
TS_X_-_153640429-153640449_ENSG00000013563	0.72965
TS_X_+_69674946-69674952_ENSG00000082458	0.6344
TS_X_+_102024146-102024269_ENSG00000223546	0.35635
TS_X_+_72783118-72783287_ENSG00000204116	0.57163
CE_X_-_74698726-74698820_ENSG00000102383	-0.36455
RI_X_+_49593955-49595001_ENSG00000101951	-0.95188
TS_X_-_117250762-117250828_ENSG00000003096	-0.505
TS_X_-_117250471-117250761_ENSG00000003096	0.51324
TS_X_+_46404928-46404945_ENSG00000230844	-0.61042
TS_X_+_46404946-46405062_ENSG00000230844	0.61356
TE_X_+_109764358-109764924_ENSG00000225366	-0.58831
TE_X_+_109764925-109766249_ENSG00000225366	0.59668
CE_X_+_149109275-149109457_ENSG00000235703	-0.37869
TE_X_+_153050860-153050979_ENSG00000184343	-0.25025
CE_X_+_147919171-147919257_ENSG00000155966	0.33591
CE_X_-_151877317-151877489_ENSG00000197463	-0.32414
AD_X_-_151877281-151877316_ENSG00000197463	-0.28034
TS_X_-_15620193-15620271_ENSG00000130234	0.45557
TS_X_-_15620079-15620192_ENSG00000130234	-0.45012
TE_X_-_69672812-69673156_ENSG00000231651	-0.65665
TE_X_-_69672808-69672811_ENSG00000231651	0.65101
TS_X_-_17879357-17879418_ENSG00000131831	-0.42914
TS_X_-_17879218-17879356_ENSG00000131831	0.4191
TS_X_-_33229430-33229549_ENSG00000198947	-0.43929
TS_X_+_114827819-114827864_ENSG00000102024	0.57477
TS_X_+_114827865-114827944_ENSG00000102024	-0.57203
CE_X_+_151927992-151928164_ENSG00000184324	-0.32294
AD_X_+_151928165-151928200_ENSG00000184324	-0.28802
AF_X_+_108779893-108780044_ENSG00000101888	0.83456
TS_X_-_102348023-102348053_ENSG00000147206	-0.47423
AF_Y_-_21237827-21237882_ENSG00000176728	0.35574
AL_Y_-_21203384-21203472_ENSG00000176728	0.28165
CE_GL000209.1_+_73694-73993_ENSG00000215764	-0.44653
CE_GL000209.1_+_75574-75867_ENSG00000215764	-0.46282
CE_GL000209.1_+_79038-79088_ENSG00000215764	-0.53795
CE_GL000209.1_+_83369-83474_ENSG00000215764	-0.46996

## Sheet: MSI
Supplementary Table S10. Differentially regulated AS events between MSI status
AS events	Psi (MSI-H)- Psi (MSI-L)
TE_1_-_98508908-98508912_ENSG00000225206	0.97882
TE_X_+_88008408-88009781_ENSG00000147183	0.94626
TE_3_+_186370421-186370774_ENSG00000090512	0.88269
TE_22_+_30572052-30573062_ENSG00000176635	0.88113
TE_4_+_81884767-81884851_ENSG00000197826	0.8728
TE_1_+_47138924-47139148_ENSG00000186118	0.8704
TE_12_-_52959566-52959602_ENSG00000170484	0.86798
TS_6_-_166401403-166401410_ENSG00000223414	0.83472
TS_17_-_72864668-72864754_ENSG00000161513	0.82079
TS_1_-_216896772-216896794_ENSG00000196482	0.81726
TS_1_+_207818458-207818518_ENSG00000197721	0.81116
TE_10_-_65928715-65928719_ENSG00000235489	0.80479
TS_16_+_12995477-12995613_ENSG00000237515	0.7996
TS_17_+_6690189-6690275_ENSG00000177294	0.79949
TE_22_-_44275756-44276765_ENSG00000100341	0.79609
TE_17_+_20350086-20350557_ENSG00000230528	0.79585
TE_2_-_71168947-71168956_ENSG00000239322	0.79387
TS_10_-_120631990-120632114_ENSG00000236058	0.78445
TS_14_-_21493124-21493159_ENSG00000165795	0.77767
TE_4_+_70811970-70812275_ENSG00000126545	0.7762
TS_11_-_506078-506316_ENSG00000023191	0.77563
TE_X_+_109699555-109699562_ENSG00000243978	0.77312
TE_1_+_77595354-77595384_ENSG00000226084	0.76294
TE_5_-_76722479-76722768_ENSG00000164253	0.76122
TE_17_-_66422071-66422198_ENSG00000070540	0.75709
TS_X_+_64808284-64808492_ENSG00000147065	0.75703
TS_3_-_69435431-69435455_ENSG00000114541	0.75122
TS_12_-_104359474-104359486_ENSG00000204954	0.74917
CE_12_-_99201622-99201693_ENSG00000185046	0.74538
TS_19_-_58220307-58220536_ENSG00000179909	0.74484
TS_19_+_13842581-13842745_ENSG00000104957	0.74483
TS_10_+_114134993-114135022_ENSG00000197142	0.74277
TE_2_-_180306709-180306719_ENSG00000144331	0.73875
TE_14_-_62023038-62023270_ENSG00000250548	0.73762
TS_2_+_7005937-7005958_ENSG00000134321	0.73553
TS_4_+_71768101-71768267_ENSG00000173542	0.73474
TE_16_-_70253484-70253698_ENSG00000261556	0.73361
TS_19_-_44871366-44871377_ENSG00000062370	0.73028
TE_X_-_133699868-133699906_ENSG00000170965	0.72555
TS_11_+_82783385-82783396_ENSG00000246067	0.72522
TE_6_-_32724165-32724243_ENSG00000232629	0.72216
TE_17_-_53029263-53029266_ENSG00000166260	0.72177
TE_12_-_113633246-113633247_ENSG00000166578	0.72061
TS_17_-_40264732-40264732_ENSG00000108771	0.7184
TE_1_-_186412698-186412713_ENSG00000116703	0.71758
TS_1_-_145075978-145075989_ENSG00000178104	0.71355
TS_10_-_114169249-114169252_ENSG00000232934	0.71234
TE_19_-_20451078-20451176_ENSG00000231205	0.71161
TE_2_+_62373751-62374049_ENSG00000173163	0.71104
TS_20_-_52790189-52790512_ENSG00000019186	0.71048
TE_9_+_14357151-14357853_ENSG00000225472	0.7094
TS_12_+_54955285-54955421_ENSG00000123360	0.7071
TE_9_+_130476113-130476300_ENSG00000160401	0.70341
TS_17_-_9939985-9940018_ENSG00000007237	0.70032
TE_6_+_117593617-117594725_ENSG00000170162	0.69564
TE_5_+_173535451-173536182_ENSG00000170091	0.69432
TE_19_-_52359055-52359056_ENSG00000161551	0.69052
TE_8_+_24776129-24776489_ENSG00000104722	0.68955
TS_3_-_87039853-87040257_ENSG00000206538	0.68813
TE_X_+_49370959-49373139_ENSG00000205777	0.68662
TS_19_+_50194393-50194395_ENSG00000169169	0.68515
TS_16_-_75590144-75590160_ENSG00000205084	0.68404
TE_3_-_10327438-10327496_ENSG00000157017	0.6831
TS_19_+_10765700-10765799_ENSG00000129351	0.68286
TS_14_+_90422381-90422622_ENSG00000042088	0.68256
TS_4_+_3249203-3250766_ENSG00000188981	0.67882
TS_12_+_104703629-104703728_ENSG00000198431	0.67733
TS_5_+_56205887-56205913_ENSG00000155542	0.67633
TE_19_+_49448217-49448220_ENSG00000104808	0.67384
TE_4_+_71030653-71030656_ENSG00000187533	0.67197
TS_15_-_64679646-64679883_ENSG00000166803	0.66746
TS_16_+_28835459-28835771_ENSG00000168488	0.66702
TS_17_+_19437191-19437192_ENSG00000142494	0.66702
TS_1_-_145508219-145508319_ENSG00000234222	0.66428
TS_15_-_52263885-52263973_ENSG00000166477	0.66403
TS_3_+_44803354-44803376_ENSG00000163808	0.66171
TS_16_-_57808892-57808988_ENSG00000140859	0.66128
TS_14_-_91526953-91526980_ENSG00000100784	0.6583
TS_1_-_40782795-40782939_ENSG00000049089	0.65814
TE_4_-_111539742-111539844_ENSG00000164093	0.65799
TE_14_+_61550448-61550450_ENSG00000139974	0.65465
AA_1_+_156354232-156354317_ENSG00000132677	0.64857
TE_3_-_196018090-196018091_ENSG00000213123	0.64792
TE_7_-_19761406-19761475_ENSG00000173452	0.64764
TE_14_+_104196185-104196368_ENSG00000100711	0.64748
TE_14_-_70511136-70512663_ENSG00000100678	0.64459
TS_19_+_44507130-44507259_ENSG00000159882	0.6439
TS_3_-_48542210-48542228_ENSG00000164054	0.64234
TS_11_+_74907299-74907319_ENSG00000137491	0.64145
TS_12_+_49962019-49962154_ENSG00000110844	0.63996
TS_17_-_1733105-1733175_ENSG00000186532	0.63953
TS_8_+_58907068-58907112_ENSG00000169122	0.63623
TE_2_+_219461058-219461147_ENSG00000144580	0.63487
TS_20_-_23402099-23402109_ENSG00000125814	0.63312
TE_17_+_48703681-48704112_ENSG00000006283	0.63223
TS_16_-_69419534-69419636_ENSG00000132604	0.63144
TS_19_-_20349097-20349240_ENSG00000267383	0.63018
TS_1_-_6052485-6052507_ENSG00000131697	0.62979
TS_14_-_67982022-67982146_ENSG00000198133	0.62859
TS_3_-_196065135-196065259_ENSG00000145107	0.62527
TE_22_+_21141163-21141520_ENSG00000099937	0.62353
TE_11_-_45772374-45772656_ENSG00000255226	0.62196
TE_8_+_49988031-49988161_ENSG00000168333	0.62177
TS_10_+_116853384-116853395_ENSG00000107518	0.62109
TS_3_-_50383164-50384283_ENSG00000004838	0.61841
CE_11_+_32458616-32458743_ENSG00000183242	0.61624
TS_9_+_130965725-130965910_ENSG00000106976	0.61473
TS_6_-_97285340-97285353_ENSG00000112218	0.61471
TE_X_-_73956953-73957069_ENSG00000050030	0.61377
RI_1_+_150235599-150235697_ENSG00000118298	0.61111
TE_14_+_103606218-103606406_ENSG00000259374	0.61101
TS_21_-_34915127-34915148_ENSG00000159131	0.61097
TE_15_-_43891800-43891830_ENSG00000242866	0.60326
TS_3_+_4345311-4345552_ENSG00000170364	0.60231
TS_9_+_117085336-117085376_ENSG00000229314	0.60221
TE_6_-_43964919-43965045_ENSG00000237686	0.60148
AL_1_+_113506594-113506694_ENSG00000226419	0.601
TS_10_-_108923727-108924284_ENSG00000108018	0.59973
TS_2_-_38303161-38303218_ENSG00000138061	0.59603
TE_12_-_58164540-58164772_ENSG00000037897	0.59555
TS_17_-_73937120-73937137_ENSG00000188878	0.59471
TS_12_-_24715428-24715478_ENSG00000255864	0.59383
TE_1_-_169558090-169558314_ENSG00000174175	0.59307
TS_4_+_40751914-40751941_ENSG00000179299	0.5909
TE_22_-_24002063-24002187_ENSG00000272578	0.58849
TS_19_+_4153637-4153664_ENSG00000060566	0.58792
TS_7_+_77619734-77619736_ENSG00000232756	0.58758
TS_14_+_92980148-92980320_ENSG00000100599	0.5874
TE_6_-_110745890-110745933_ENSG00000004809	0.58725
TE_4_-_68686594-68686595_ENSG00000153802	0.58254
TE_16_-_1116376-1116493_ENSG00000261713	0.58094
TS_19_-_21512139-21512184_ENSG00000182141	0.57984
TE_6_+_16762583-16762849_ENSG00000229931	0.5765
TE_11_-_6639777-6639959_ENSG00000166340	0.57641
AD_9_+_42685468-42685508_ENSG00000215126	0.57626
TE_5_+_169510382-169510383_ENSG00000134516	0.57322
TS_14_-_24733445-24733470_ENSG00000092295	0.57296
TE_1_+_87599876-87600152_ENSG00000267272	0.57199
AA_11_-_63531342-63531504_ENSG00000188070	0.56924
CE_6_+_133846292-133846392_ENSG00000112319	0.56904
TE_16_+_90066857-90066961_ENSG00000223959	0.56829
TE_17_+_9546340-9546699_ENSG00000166596	0.56742
TE_2_-_207602552-207602948_ENSG00000138400	0.56706
CE_11_+_61250127-61250280_ENSG00000256591	0.56524
TE_X_-_3811333-3811392_ENSG00000205663	0.56491
TS_7_-_120498412-120498456_ENSG00000106025	0.56137
TS_16_+_19467806-19467808_ENSG00000103534	0.55947
TS_6_+_42018662-42018889_ENSG00000137413	0.55857
CE_4_+_187150025-187150143_ENSG00000164344	0.55821
TS_19_-_49656693-49658500_ENSG00000130528	0.55728
TE_11_-_128707915-128707951_ENSG00000151704	0.55474
TE_15_+_23445460-23448420_ENSG00000175676	0.55384
TE_15_+_85488356-85488462_ENSG00000156222	0.55329
TE_3_-_8809744-8810015_ENSG00000180914	0.54999
TE_10_+_67345423-67345533_ENSG00000228065	0.5492
TE_X_+_50094716-50094909_ENSG00000147082	0.5491
CE_1_+_11353524-11353683_ENSG00000120942	0.54392
TE_16_+_71424340-71424341_ENSG00000172137	0.54337
TE_1_+_24662972-24663088_ENSG00000158055	0.54328
TE_11_-_128805486-128805595_ENSG00000120471	0.54223
TS_5_-_159739371-159739483_ENSG00000135083	0.54052
TS_20_-_49639619-49639631_ENSG00000026559	0.54049
TE_17_-_6328726-6329150_ENSG00000129221	0.54029
TS_8_-_144511680-144512068_ENSG00000182759	0.53973
TE_19_+_35557463-35557475_ENSG00000105707	0.53811
TE_12_+_21684126-21684419_ENSG00000134548	0.53702
TS_5_-_92916995-92917003_ENSG00000237187	0.53619
TS_12_+_53574484-53574487_ENSG00000139651	0.535
TE_5_-_154198054-154199309_ENSG00000170271	0.53479
TS_22_+_29601912-29601947_ENSG00000186998	0.53235
TE_4_+_73012695-73013529_ENSG00000056291	0.53219
TS_9_+_101867371-101867392_ENSG00000106799	0.5301
TS_6_-_146285293-146285525_ENSG00000146414	0.52987
TS_16_-_71918041-71918050_ENSG00000102984	0.52921
TE_3_+_86115986-86123579_ENSG00000175161	0.5292
TS_22_-_24030007-24030167_ENSG00000272578	0.52752
AF_17_-_67171760-67171922_ENSG00000154263	0.52678
TS_7_-_132261181-132261229_ENSG00000221866	0.52453
TS_2_+_219536762-219536791_ENSG00000163482	0.52139
TS_1_+_154298081-154298178_ENSG00000143515	0.52053
TE_11_+_113133625-113133734_ENSG00000149294	0.52012
TS_11_+_1856101-1856323_ENSG00000149043	0.51901
TE_15_+_84287058-84287394_ENSG00000140600	0.5181
TS_5_-_139422733-139422879_ENSG00000158458	0.51797
TS_5_+_68927790-68929916_ENSG00000250138	0.5136
TS_16_+_28858010-28858148_ENSG00000178188	0.51203
TS_12_-_54070110-54070182_ENSG00000135390	0.51041
CE_2_+_84774392-84774526_ENSG00000115423	0.50789
TE_4_-_66189646-66189937_ENSG00000145242	0.5069
TS_12_-_93323104-93323107_ENSG00000102189	0.50427
CE_2_-_51153076-51153093_ENSG00000179915	0.50308
TE_5_-_74970027-74970032_ENSG00000152359	0.50194
CE_2_+_84774616-84774736_ENSG00000115423	0.50107
TS_11_+_112046255-112046267_ENSG00000197580	0.50074
TS_20_-_61569275-61569304_ENSG00000101191	0.50043
TE_11_+_64333756-64334171_ENSG00000168065	0.50011
TE_6_+_24751793-24751917_ENSG00000224164	0.4973
TE_17_+_28455182-28455254_ENSG00000126653	0.49664
TS_6_+_131894284-131894333_ENSG00000118520	0.49585
TE_12_+_102137493-102137788_ENSG00000111666	0.49359
TE_8_-_79446127-79447260_ENSG00000254266	0.4933
TS_6_+_146136377-146136433_ENSG00000235652	0.49213
TS_7_-_100026416-100026615_ENSG00000078487	0.49187
TS_9_+_138453613-138453622_ENSG00000122133	0.48807
TE_11_-_83166220-83168961_ENSG00000150672	0.48735
TS_17_-_56605392-56605930_ENSG00000108387	0.48723
TE_8_+_118184975-118185030_ENSG00000164756	0.48531
TS_2_+_48541849-48541953_ENSG00000170802	0.4853
CE_10_+_22676752-22676925_ENSG00000077327	0.48366
TS_10_-_27529745-27529779_ENSG00000107897	0.48283
TS_8_-_21645836-21645986_ENSG00000168546	0.48273
TE_21_-_30909551-30909706_ENSG00000171189	0.48022
TE_16_+_28950462-28950539_ENSG00000177455	0.48006
TE_4_+_94693227-94693649_ENSG00000152208	0.47822
TS_9_+_96338909-96339153_ENSG00000197724	0.47684
TS_2_+_96931870-96931896_ENSG00000144021	0.47632
TE_11_+_6292241-6292444_ENSG00000110148	0.47616
TS_7_-_56160671-56160689_ENSG00000164776	0.47558
AD_20_+_57897473-57897507_ENSG00000124205	0.47491
TE_15_+_84286834-84287057_ENSG00000140600	0.47303
TS_18_+_11689689-11689938_ENSG00000141404	0.4725
AA_9_-_127300596-127300598_ENSG00000148200	0.47188
TS_5_+_148725065-148725179_ENSG00000164284	0.47177
TS_2_-_74667480-74667710_ENSG00000114993	0.4691
CE_4_-_15657852-15657965_ENSG00000118564	0.46729
TE_3_+_14106126-14107479_ENSG00000180438	0.46644
AA_1_+_156354205-156354231_ENSG00000132677	0.46582
TS_2_-_85108207-85108274_ENSG00000186854	0.46459
TS_19_-_41196365-41196458_ENSG00000105245	0.4642
TE_3_-_179519306-179519310_ENSG00000114757	0.46075
AD_19_+_1269407-1269409_ENSG00000099622	0.46034
AD_2_-_203735884-203735913_ENSG00000163596	0.46029
TE_22_+_26776435-26776437_ENSG00000100095	0.4602
TE_10_-_55566746-55566890_ENSG00000150275	0.4595
TE_6_-_52804524-52804703_ENSG00000243236	0.45835
TS_1_-_120311364-120311517_ENSG00000134240	0.45833
TE_16_-_80864323-80864390_ENSG00000260896	0.4583
TE_17_+_18346207-18346209_ENSG00000214856	0.45787
TS_8_-_103136465-103136489_ENSG00000104490	0.45511
TE_2_+_10831664-10831955_ENSG00000243819	0.45509
TE_6_-_57029679-57029803_ENSG00000226803	0.45399
TS_11_-_47870020-47870107_ENSG00000030066	0.45284
CE_3_+_53796578-53796661_ENSG00000157388	0.45213
TE_1_-_150670729-150670866_ENSG00000143452	0.45147
TE_13_+_30077395-30077873_ENSG00000132938	0.45114
TE_5_-_75001398-75001528_ENSG00000152359	0.45095
TE_22_-_21899646-21899966_ENSG00000183246	0.44877
TE_4_-_100333418-100334162_ENSG00000196344	0.44867
TE_2_-_26531044-26531262_ENSG00000173567	0.44785
TE_3_+_28799029-28799086_ENSG00000228214	0.44737
TE_7_+_45109988-45110156_ENSG00000136280	0.44592
TE_6_-_44247902-44248127_ENSG00000146221	0.44589
TS_11_-_125550770-125550942_ENSG00000134940	0.44537
TS_X_+_46404946-46405062_ENSG00000230844	0.44443
TS_14_-_96180436-96180441_ENSG00000100721	0.44278
TE_17_-_19581834-19582219_ENSG00000180638	0.44269
TE_11_+_65009558-65009826_ENSG00000197847	0.44204
TS_18_+_5238099-5238126_ENSG00000263753	0.44159
TS_1_+_17944849-17945017_ENSG00000074964	0.44154
TE_15_-_83926096-83926878_ENSG00000169594	0.44151
TE_4_+_39483386-39483525_ENSG00000224097	0.44041
TE_10_-_402180-402365_ENSG00000151240	0.4397
TS_8_-_99954800-99954873_ENSG00000104375	0.43774
TE_2_-_70903535-70903927_ENSG00000075340	0.43743
TS_22_-_20398537-20398637_ENSG00000215513	0.43739
TE_2_-_168671284-168671562_ENSG00000235335	0.43483
AA_9_+_33543180-33543182_ENSG00000230453	0.43467
AD_2_-_165698220-165698248_ENSG00000082438	0.43156
AF_6_-_74231455-74231623_ENSG00000156508	0.43041
TS_1_+_220701899-220702191_ENSG00000116141	0.42658
TS_12_-_11002061-11002069_ENSG00000111215	0.42586
TS_11_-_6633771-6633898_ENSG00000166337	0.42487
RI_16_-_18870504-18870877_ENSG00000157106	0.42443
TS_2_+_3383446-3383456_ENSG00000171853	0.42192
TE_18_-_5882071-5890183_ENSG00000206432	0.42177
TS_17_+_34510615-34510840_ENSG00000267488	0.42139
TE_17_+_16699357-16699466_ENSG00000188933	0.42
CE_16_+_72781020-72781081_ENSG00000259768	0.41972
TE_1_+_220999118-220999235_ENSG00000221571	0.41904
TE_7_+_5925695-5925873_ENSG00000122543	0.41885
TS_19_-_12877338-12877428_ENSG00000095066	0.41863
TE_14_-_50458273-50458482_ENSG00000214900	0.41599
TE_7_-_99257842-99257850_ENSG00000106258	0.41404
TS_8_-_87526568-87526586_ENSG00000176623	0.41276
TE_11_-_125541417-125542229_ENSG00000134940	0.41219
AD_11_-_118391961-118391980_ENSG00000255435	0.41045
TE_4_+_155670333-155670572_ENSG00000121207	0.41005
TS_6_+_31973413-31973465_ENSG00000204338	0.40995
TE_18_-_70414787-70414980_ENSG00000166342	0.40876
AL_16_+_89284650-89284715_ENSG00000170100	0.40672
TS_17_+_40834717-40834914_ENSG00000108797	0.40591
TE_2_+_42119669-42120186_ENSG00000214691	0.40536
TS_1_-_163291412-163291525_ENSG00000143248	0.40533
CE_9_-_147835-148040_ENSG00000172785	0.40414
TS_3_-_153995625-153995683_ENSG00000174953	0.40397
TS_X_-_148586811-148586877_ENSG00000010404	0.40392
TE_3_+_93800453-93800665_ENSG00000178694	0.40389
TE_8_+_92231356-92231464_ENSG00000214954	0.40303
TS_X_-_148676437-148676974_ENSG00000171129	0.40274
TS_16_-_66952756-66952779_ENSG00000166589	0.40191
TS_8_+_124194921-124195397_ENSG00000147689	0.40182
TS_19_+_55476697-55476703_ENSG00000022556	0.40053
TS_3_-_183273149-183273408_ENSG00000172578	0.39938
TS_6_-_24357882-24358280_ENSG00000146038	0.39725
TE_19_-_51559844-51560032_ENSG00000167759	0.39641
TS_19_+_56879705-56879758_ENSG00000240225	0.39627
CE_10_+_32983807-32983920_ENSG00000150076	0.3957
TE_19_-_45653008-45655160_ENSG00000179846	0.39502
CE_1_-_216887858-216887976_ENSG00000196482	0.39487
TS_1_+_22778472-22778497_ENSG00000184677	0.39415
TS_17_+_47866068-47866075_ENSG00000136504	0.39311
TS_5_+_32711540-32711828_ENSG00000113389	0.39232
TE_5_-_137450866-137451095_ENSG00000112981	0.39184
TE_2_+_234927083-234928166_ENSG00000144481	0.3914
TE_6_-_25081548-25081639_ENSG00000168405	0.39023
CE_22_+_27122607-27122757_ENSG00000244625	0.38864
TE_16_-_9857006-9857031_ENSG00000183454	0.38746
RI_6_+_2397861-2398810_ENSG00000250903	0.38722
RI_2_-_152348290-152348611_ENSG00000183091	0.38696
TE_21_+_34169757-34170017_ENSG00000205930	0.38617
CE_16_-_2233832-2233942_ENSG00000167971	0.38587
TE_3_+_50300745-50300790_ENSG00000230454	0.38587
TE_15_+_75123575-75124136_ENSG00000261606	0.38545
TS_7_-_135433368-135433460_ENSG00000189320	0.3843
TS_3_-_155571107-155571151_ENSG00000169359	0.38292
AD_19_-_7766901-7766904_ENSG00000104921	0.38262
CE_4_+_62383033-62383236_ENSG00000150471	0.38188
TS_1_-_168215026-168216442_ENSG00000214262	0.38152
TE_14_-_22849083-22849896_ENSG00000251002	0.37889
CE_2_-_152357905-152357997_ENSG00000183091	0.37813
TS_17_+_57409082-57409185_ENSG00000175155	0.37781
TS_12_+_9822331-9822348_ENSG00000069493	0.37683
TS_19_-_42498367-42498379_ENSG00000105409	0.37599
TS_2_+_122407374-122407487_ENSG00000236859	0.37576
CE_7_-_156396479-156396605_ENSG00000182648	0.37539
CE_11_-_30526283-30526380_ENSG00000066382	0.37505
TS_17_+_30348024-30348115_ENSG00000185158	0.37503
TS_11_-_67272786-67272810_ENSG00000110697	0.37474
TE_12_-_52979498-52979619_ENSG00000170486	0.3742
TS_2_-_175870074-175870092_ENSG00000128656	0.37407
CE_5_-_34200926-34201026_ENSG00000215158	0.3728
TE_X_-_118762890-118762982_ENSG00000125354	0.37192
TS_15_+_51634143-51634244_ENSG00000186417	0.37139
AD_1_-_2134875-2135002_ENSG00000162585	0.37012
TE_15_+_91141682-91142143_ENSG00000140577	0.36997
TE_11_-_8130496-8130982_ENSG00000166405	0.3698
TS_4_-_69817080-69817509_ENSG00000135220	0.36978
TS_15_-_37189278-37189351_ENSG00000134138	0.36929
TE_1_+_45233437-45233439_ENSG00000142945	0.36909
TS_17_+_66244071-66244175_ENSG00000196704	0.3687
TE_15_+_93007330-93007614_ENSG00000140557	0.36858
TS_16_-_47177490-47177620_ENSG00000171208	0.36823
TS_14_+_42077472-42077580_ENSG00000165379	0.36819
TS_8_+_73859385-73860420_ENSG00000260838	0.36807
TE_3_-_49896726-49897109_ENSG00000164076	0.36798
RI_2_+_197124965-197125054_ENSG00000229056	0.36754
TS_17_+_15603054-15603057_ENSG00000187607	0.36564
RI_2_-_96688975-96689056_ENSG00000186281	0.36484
CE_3_-_123595406-123595464_ENSG00000065534	0.36276
AF_2_+_102803774-102803802_ENSG00000115598	0.36153
TS_6_-_149969872-149969887_ENSG00000186625	0.36144
CE_7_+_37749320-37749401_ENSG00000187037	0.36106
TS_6_-_11382533-11382536_ENSG00000111859	0.36046
TE_1_+_143232047-143232318_ENSG00000230850	0.36013
TS_4_+_166794892-166795225_ENSG00000038295	0.35969
TE_19_-_16662570-16662679_ENSG00000127526	0.35913
RI_7_+_121651364-121652875_ENSG00000106278	0.35836
TE_17_+_16705573-16705741_ENSG00000188933	0.35757
TE_15_-_43525375-43525542_ENSG00000104055	0.35745
TE_19_-_36685729-36685931_ENSG00000196357	0.3567
TS_14_-_78227457-78227498_ENSG00000100603	0.35618
AL_8_+_127646790-127647029_ENSG00000254286	0.35308
TS_4_-_47839904-47839966_ENSG00000145244	0.35232
TS_1_+_33546765-33546765_ENSG00000142920	0.35197
TS_2_+_154728466-154728689_ENSG00000144278	0.35063
TE_5_-_36035119-36035438_ENSG00000168671	0.35012
TS_2_-_65357236-65357238_ENSG00000138069	0.34986
CE_19_+_7599265-7599332_ENSG00000032444	0.34835
TS_11_+_12274079-12274780_ENSG00000133816	0.34297
TE_17_+_38293041-38293042_ENSG00000188895	0.34275
TS_4_-_25032119-25032287_ENSG00000153012	0.34216
TE_11_-_5289584-5289827_ENSG00000213931	0.33932
TS_19_+_58038794-58038974_ENSG00000121406	0.33892
TS_16_-_31106955-31107301_ENSG00000167397	0.33798
CE_2_+_37008870-37008914_ENSG00000205221	0.33782
TE_12_+_102079655-102079658_ENSG00000196091	0.33711
TE_2_+_208110013-208110312_ENSG00000229647	0.33663
RI_X_-_118601714-118602068_ENSG00000224281	0.33565
TE_1_+_33146253-33146254_ENSG00000162521	0.33315
TS_10_-_25241514-25241521_ENSG00000099256	0.33311
TE_2_-_4677790-4677980_ENSG00000231532	0.33287
TE_15_-_44827287-44827449_ENSG00000179523	0.3321
AL_8_-_90729656-90729956_ENSG00000251136	0.33166
TS_19_+_46498737-46498745_ENSG00000104983	0.33137
CE_2_+_97856715-97856743_ENSG00000135976	0.33128
CE_16_-_2233647-2233748_ENSG00000167971	0.33099
TE_3_+_53846073-53847760_ENSG00000157388	0.33099
CE_2_-_135635090-135635213_ENSG00000224043	0.3308
TE_9_-_136125788-136131052_ENSG00000175164	0.33034
TE_10_-_34601192-34601310_ENSG00000148498	0.32885
TS_2_-_207630019-207630025_ENSG00000138400	0.32843
CE_12_-_68827064-68827151_ENSG00000251301	0.32758
TS_14_+_23235912-23235927_ENSG00000155463	0.32722
CE_7_+_1618923-1619040_ENSG00000230487	0.32599
RI_2_-_96688772-96688853_ENSG00000186281	0.32558
TE_22_-_32072734-32073004_ENSG00000183530	0.32532
TE_7_-_4838848-4839114_ENSG00000157927	0.32374
TS_16_+_16427594-16427741_ENSG00000183889	0.31937
RI_3_+_38158592-38158698_ENSG00000008226	0.31805
AD_19_+_35418121-35418186_ENSG00000168661	0.31637
CE_5_-_79409395-79409448_ENSG00000164300	0.31607
TE_17_+_17910900-17911035_ENSG00000171962	0.31573
AA_3_+_112066405-112066409_ENSG00000091972	0.31528
TS_16_+_19467772-19467805_ENSG00000103534	0.31469
TS_7_+_48128225-48128240_ENSG00000183696	0.3143
AA_18_-_70414981-70415399_ENSG00000166342	0.31387
TE_18_-_3499002-3499392_ENSG00000170579	0.31308
TS_22_+_29469066-29469105_ENSG00000183762	0.31295
AA_1_+_2411622-2411622_ENSG00000149527	0.31277
TE_10_+_75001940-75004262_ENSG00000138286	0.31274
TE_2_-_279558-279765_ENSG00000189292	0.31237
RI_1_+_158325896-158326287_ENSG00000158488	0.30983
TS_6_-_29760219-29760527_ENSG00000176998	0.30972
CE_17_-_11898875-11898996_ENSG00000154957	0.30967
TE_18_+_22057527-22059921_ENSG00000134489	0.30961
AA_4_+_71388472-71388474_ENSG00000187689	0.30943
TE_7_+_143940925-143940928_ENSG00000244198	0.30721
CE_5_+_148800044-148800107_ENSG00000249669	0.30504
TS_7_+_142552905-142553147_ENSG00000106123	0.30283
TE_3_+_288251-288539_ENSG00000134121	0.30099
RI_4_-_106629320-106629794_ENSG00000138785	0.29993
TE_13_+_82264536-82265207_ENSG00000214182	0.29902
TE_14_+_33014727-33015655_ENSG00000151320	0.2989
CE_2_+_97854955-97855027_ENSG00000135976	0.29758
AA_X_+_100764346-100764350_ENSG00000196440	0.29674
AA_4_-_86938524-86938528_ENSG00000109339	0.29379
TE_19_+_920711-921015_ENSG00000116014	0.29156
TS_2_+_109403219-109403228_ENSG00000163006	0.29079
TS_12_+_119616447-119617394_ENSG00000152137	0.29021
TE_13_-_36742931-36743191_ENSG00000120669	0.2887
TE_19_+_52961173-52961407_ENSG00000258405	0.28854
TE_18_-_21179980-21180423_ENSG00000154065	0.28766
AA_2_+_11822317-11822423_ENSG00000228496	0.28609
RI_20_-_61141971-61142426_ENSG00000174403	0.28601
TE_1_+_152976007-152976331_ENSG00000163209	0.28426
TE_6_-_136355169-136355690_ENSG00000213111	0.2833
CE_1_+_209605088-209605170_ENSG00000230937	0.28223
AD_14_-_35451630-35451635_ENSG00000258704	0.27993
CE_3_-_185199006-185199099_ENSG00000163900	0.27701
TE_12_+_101521639-101522065_ENSG00000151572	0.27516
CE_10_-_27368961-27369107_ENSG00000107890	0.27268
AA_19_+_50923150-50923202_ENSG00000269404	0.27238
TS_3_+_184530304-184530577_ENSG00000156931	0.27198
TE_11_-_26580580-26581851_ENSG00000169550	0.27175
TS_11_-_47270366-47270367_ENSG00000134575	0.27028
AF_14_-_90097711-90097910_ENSG00000258792	0.26975
CE_1_+_237841348-237841412_ENSG00000198626	0.26893
TS_4_+_155484178-155484189_ENSG00000171564	0.26803
CE_2_+_179480050-179480101_ENSG00000237298	0.26516
TE_10_+_8116854-8117161_ENSG00000107485	0.26233
AF_2_+_1517205-1517376_ENSG00000115705	0.26163
TS_8_-_143867178-143867348_ENSG00000167656	0.26146
AA_16_+_29339874-29339882_ENSG00000198106	0.26129
CE_11_-_64393935-64394024_ENSG00000110076	0.26086
CE_15_+_43486279-43486335_ENSG00000166946	0.26036
CE_19_+_34776055-34776178_ENSG00000166398	0.26016
CE_3_-_122277176-122277248_ENSG00000138496	0.25925
AL_12_+_119871191-119871441_ENSG00000183273	0.2562
RI_3_-_122277249-122277280_ENSG00000138496	0.2555
TE_19_+_6751476-6751511_ENSG00000125733	0.25408
CE_9_+_18675855-18675905_ENSG00000178031	0.25064
TE_14_+_93401599-93401638_ENSG00000100604	0.24285
CE_1_-_216888416-216888591_ENSG00000196482	0.23979
RI_13_+_76334968-76335067_ENSG00000136153	0.23924
AF_8_-_131439980-131440048_ENSG00000153317	0.23735
AF_11_+_22689654-22689881_ENSG00000148935	0.237
CE_7_-_44575855-44576027_ENSG00000015520	0.23689
TE_11_-_78368852-78369099_ENSG00000149256	0.23497
TE_16_+_2999813-2999814_ENSG00000059122	0.23448
TS_2_-_56150917-56150917_ENSG00000115380	0.23222
TS_4_+_75230860-75230889_ENSG00000124882	0.23162
TE_4_+_174458592-174458616_ENSG00000237125	0.23005
CE_6_+_88304260-88304331_ENSG00000135336	0.22775
RI_11_-_62539472-62539548_ENSG00000168569	0.22502
TE_18_+_32470264-32470507_ENSG00000134769	0.22479
TE_18_+_13645777-13646733_ENSG00000168675	0.22386
TE_8_+_77616280-77616626_ENSG00000091656	0.2219
TE_13_-_70275744-70275893_ENSG00000150361	0.22174
TE_12_+_56983288-56983379_ENSG00000076067	0.2173
TS_19_-_55669085-55669100_ENSG00000129991	0.21611
CE_3_+_42953509-42953561_ENSG00000182983	0.21094
TS_2_-_129076047-129076151_ENSG00000136720	0.2042
TS_6_-_28554075-28554301_ENSG00000232040	0.20414
TS_15_-_73075970-73076056_ENSG00000159322	0.20308
TS_X_+_149737075-149737083_ENSG00000171100	0.20165
CE_7_-_44576441-44576541_ENSG00000015520	0.20135
TE_4_-_68775103-68776018_ENSG00000187054	0.20084
AA_6_+_88304245-88304259_ENSG00000135336	0.19993
TE_14_-_46175461-46175462_ENSG00000258616	0.19769
TE_9_+_35610030-35610038_ENSG00000107140	0.19725
TE_1_+_209605891-209605894_ENSG00000230937	0.19585
AF_4_-_83294272-83294303_ENSG00000138668	0.19519
TE_7_-_37945543-37946863_ENSG00000106483	0.19301
TE_7_+_99162327-99162328_ENSG00000197343	0.18296
TE_10_-_15151098-15151214_ENSG00000152465	0.1821
CE_7_-_105209854-105210018_ENSG00000185055	0.18018
CE_2_+_3688830-3689022_ENSG00000118004	0.17775
TE_5_+_79351608-79351729_ENSG00000113296	0.17682
TE_2_-_131095814-131095815_ENSG00000136710	0.17336
CE_8_-_48694723-48694815_ENSG00000253729	0.1688
TE_5_-_54720682-54720712_ENSG00000067113	0.16639
TE_15_-_75012771-75013060_ENSG00000140465	0.16594
TE_10_+_97629453-97637023_ENSG00000138185	0.16235
CE_6_-_52820337-52820469_ENSG00000243236	0.16003
TS_19_-_5978097-5978097_ENSG00000031823	0.15227
TE_16_+_69730263-69730481_ENSG00000102908	0.15051
TS_8_-_27472216-27472217_ENSG00000120885	0.15042
TE_X_+_140996701-140997174_ENSG00000155495	0.14943
TS_9_-_19380188-19380196_ENSG00000137154	0.14915
TE_1_-_220231941-220232287_ENSG00000162813	0.14419
TS_19_-_16682988-16683020_ENSG00000127526	0.14325
CE_12_-_4813344-4813463_ENSG00000255474	0.14193
TE_12_-_57866039-57866046_ENSG00000123329	0.13623
TE_12_-_7984330-7984360_ENSG00000173262	0.13543
TE_1_+_47139167-47139249_ENSG00000186118	0.13482
TE_6_-_154475744-154475787_ENSG00000074706	0.13385
TS_3_+_14860831-14862938_ENSG00000154783	0.13286
TS_2_-_56150918-56150920_ENSG00000115380	0.13098
TE_4_+_70812289-70812289_ENSG00000126545	0.12976
CE_21_+_47350700-47350759_ENSG00000183570	0.12913
TE_4_+_70811914-70811969_ENSG00000126545	0.12912
CE_9_-_136132796-136132929_ENSG00000175164	0.12882
TE_5_+_54720548-54720813_ENSG00000039123	0.12805
TS_14_+_21467449-21467449_ENSG00000165794	0.12765
TE_1_+_47138696-47138923_ENSG00000186118	0.12671
TS_11_+_60989818-60989822_ENSG00000229183	0.1264
TE_17_-_9820153-9820306_ENSG00000007237	0.12576
CE_11_-_5367492-5367583_ENSG00000167355	0.12491
TE_13_-_52508740-52508821_ENSG00000123191	0.1249
CE_6_+_150291152-150291283_ENSG00000111981	0.12344
TE_X_+_23802001-23802146_ENSG00000130066	0.12296
TE_11_+_117707883-117708370_ENSG00000254528	0.12256
TS_14_+_21467450-21467720_ENSG00000165794	0.1211
TE_3_+_186370798-186370879_ENSG00000090512	0.11994
TE_3_+_186370052-186370420_ENSG00000090512	0.1193
TE_17_-_39211002-39211058_ENSG00000214518	0.11928
TE_3_+_186370775-186370797_ENSG00000090512	0.11768
TS_2_-_77749337-77749399_ENSG00000176204	0.11756
TE_15_+_84287404-84287491_ENSG00000140600	0.11725
TE_18_-_21743121-21743245_ENSG00000141447	0.11666
AA_6_+_32813107-32813194_ENSG00000204261	0.11506
CE_12_-_53071947-53072007_ENSG00000167768	0.11301
TE_5_-_172659896-172659897_ENSG00000183072	0.11155
TE_11_+_60690849-60690915_ENSG00000110108	0.11146
TE_2_-_20113003-20113318_ENSG00000118965	0.10998
TE_3_+_159615148-159615155_ENSG00000250588	0.10702
CE_X_-_148665203-148665289_ENSG00000123584	0.10698
TE_1_-_40781065-40781081_ENSG00000049089	0.10681
TS_2_-_77749400-77749465_ENSG00000176204	0.10501
TS_20_-_18447830-18447925_ENSG00000089091	0.10438
TS_20_-_18447646-18447674_ENSG00000089091	0.10186
TS_2_-_71175683-71175740_ENSG00000239322	0.10062
CE_17_-_39658626-39658846_ENSG00000171401	0.10032
TE_8_-_101271392-101271474_ENSG00000034677	0.10013
CE_19_-_1787102-1787185_ENSG00000130270	0.097332
TS_6_+_33043787-33043918_ENSG00000223865	0.096747
TS_2_-_77749466-77749494_ENSG00000176204	0.096349
TE_1_+_151264381-151264656_ENSG00000143373	0.095621
CE_13_+_115056964-115057019_ENSG00000169062	-0.095016
CE_11_+_95555663-95555740_ENSG00000166037	-0.096678
AL_7_-_15345860-15346190_ENSG00000187546	-0.097676
TE_17_-_39202793-39203042_ENSG00000212725	-0.097941
TE_1_-_40780912-40781064_ENSG00000049089	-0.099548
RI_14_+_21511772-21512258_ENSG00000165799	-0.0997
