# Supplementary material for: Identification of Novel Alternative Splicing Events Associated With Tumorigenesis, Protein Modification, and Immune Microenvironment in Early-Onset Gastric Cancer
Source: Front Oncol. 2021 Jun 8;11:640272. doi: 10.3389/fonc.2021.640272 (PMC8217769; doi:10.3389/fonc.2021.640272)
Supplement: Supplementary file 1 [file DataSheet_1.zip › Table S2.xlsx]

## Sheet: Same direction 
Supplementary Table S2. EOGC-specific AS events (ESAS) from the same parent gene with same regulation direction between tumor and normal tissues.
Ensembl gene ID	Gene Symbol	Description	Node	Coord	Strand	Splice type	PSI_Tumor	PSI_Control	Fold change (FC)	Probability
ENSG00000130635	COL5A1	collagen type V alpha 1 chain	75	9:137721891-137721953	+	RI	0.025581	0.051332	-1.00479	0.918
ENSG00000130635	COL5A1	collagen type V alpha 1 chain	76	9:137721954-137722022	+	CE	0.1889	0.45582	-1.27084	0.937
ENSG00000172785	CBWD1	COBW domain containing 1	32	9:151305-151427	-	CE	0.63308	0.11338	2.48122	0.998
ENSG00000172785	CBWD1	COBW domain containing 1	38	9:146159-147834	-	RI	0.66014	0.26463	1.3188	0.968
ENSG00000180638	SLC47A2	solute carrier family 47 member 2	20	17:19611821-19611866	-	AA	0.9908	0.35054	1.49901	1
ENSG00000180638	SLC47A2	solute carrier family 47 member 2	21	17:19611738-19611820	-	AA	0.99121	0.35092	1.49805	1
ENSG00000180638	SLC47A2	solute carrier family 47 member 2	22	17:19611713-19611737	-	AA	0.98973	0.34179	1.53392	1
ENSG00000197558	SSPO	SCO-spondin	108	7:149515192-149515213	+	CE	0.12836	0.65517	-2.35167	0.992
ENSG00000197558	SSPO	SCO-spondin	50	7:149488905-149489057	+	CE	0.20805	0.6529	-1.64993	0.978
ENSG00000197558	SSPO	SCO-spondin	51	7:149489154-149489294	+	CE	0.12625	0.66301	-2.39275	0.993
ENSG00000197558	SSPO	SCO-spondin	52	7:149489387-149489569	+	CE	0.123	0.66211	-2.42841	0.992
ENSG00000197558	SSPO	SCO-spondin	55	7:149490654-149490708	+	CE	0.12252	0.87704	-2.83963	1
ENSG00000197558	SSPO	SCO-spondin	72	7:149499128-149499292	+	CE	0.19365	0.79774	-2.04247	0.994
ENSG00000197558	SSPO	SCO-spondin	91	7:149509354-149509524	+	CE	0.30512	0.85446	-1.48564	0.992
ENSG00000237782	AL020989.1	transmembrane 4 superfamily member 11 (plasmolipin) (PMLP) pseudogene	1	X:45241241-45241325	-	TSS	0.02305	0.91885	-5.31699	1
ENSG00000237782	AL020989.1	transmembrane 4 superfamily member 11 (plasmolipin) (PMLP) pseudogene	2	X:45240813-45241240	-	TAPA	0.04425	0.92038	-4.37848	1
ENSG00000241061	RPL5P1	ribosomal protein L5 pseudogene 1	1	15:25154820-25154972	-	TSS	0.091079	0.78901	-3.11485	0.996
ENSG00000241061	RPL5P1	ribosomal protein L5 pseudogene 1	2	15:25154079-25154819	-	TAPA	0.04243	0.91871	-4.43645	1
ENSG00000250420	AACSP1	acetoacetyl-CoA synthetase pseudogene 1	10	5:178209259-178209372	-	CE	0.33315	0.90482	-1.44146	0.993
ENSG00000250420	AACSP1	acetoacetyl-CoA synthetase pseudogene 1	11	5:178208088-178208214	-	CE	0.33388	0.9079	-1.4432	0.993
ENSG00000250979	AC022905.1	transient receptor potential cation channel, subfamily A, member 1 (TRPA1) pseudogene	13	8:73140365-73140477	-	CE	0.89117	0.17933	2.31308	0.989
ENSG00000250979	AC022905.1	transient receptor potential cation channel, subfamily A, member 1 (TRPA1) pseudogene	14	8:73139195-73139362	-	CE	0.89308	0.12376	2.85124	1

## Sheet: Opposite direction
Supplementary Table S2. EOGC-specific AS events (ESAS) from the same parent gene with opposite regulation direction between tumor and normal tissues.
Ensembl gene ID	Gene Symbol	Description	Node	Coord	Strand	Splice type	PSI_Tumor	PSI_Control	Fold change (FC)	Probability
ENSG00000049618	ARID1B	AT-rich interaction domain 1B	31	6:157507489-157507744	+	TAPA	0.1075	0.87943	-3.03223	1
ENSG00000049618	ARID1B	AT-rich interaction domain 1B	32	6:157507745-157507754	+	TAPA	0.89105	0.12704	2.81022	1
ENSG00000069667	RORA	RAR related orphan receptor A	20	15:60884717-60884740	-	TSS	0.37896	0.83631	-1.14199	0.906
ENSG00000069667	RORA	RAR related orphan receptor A	21	15:60884586-60884716	-	TSS	0.62237	0.15654	1.99124	0.914
ENSG00000100033	PRODH	proline dehydrogenase 1	29	22:18908937-18909052	-	TSS	0.84342	0.38424	1.13424	0.943
ENSG00000100033	PRODH	proline dehydrogenase 1	6	22:18923683-18923779	-	TSS	0.28285	0.95117	-1.74967	0.958
ENSG00000130005	GAMT	guanidinoacetate N-methyltransferase	10	19:1398252-1398598	-	TAPA	0.288	0.73743	-1.35644	0.908
ENSG00000130005	GAMT	guanidinoacetate N-methyltransferase	9	19:1398599-1398746	-	TAPA	0.7127	0.263	1.43823	0.916
ENSG00000134193	REG4	regenerating family member 4	1	1:120354204-120354283	-	TSS	0.33655	0.77221	-1.19817	0.926
ENSG00000134193	REG4	regenerating family member 4	2	1:120354032-120354203	-	TSS	0.6646	0.23173	1.52004	0.913
ENSG00000152380	FAM151B	family with sequence similarity 151 member B	2	5:79783805-79783942	+	TSS	0.18773	0.75696	-2.01156	0.968
ENSG00000152380	FAM151B	family with sequence similarity 151 member B	3	5:79783943-79783967	+	TSS	0.81025	0.25068	1.69252	0.974
ENSG00000159905	ZNF221	zinc finger protein 221	1	19:44455375-44455396	+	TSS	0.28291	0.85957	-1.60327	0.978
ENSG00000159905	ZNF221	zinc finger protein 221	2	19:44455397-44455552	+	TSS	0.71622	0.13711	2.38507	0.976
ENSG00000163349	HIPK1	homeodomain interacting protein kinase 1	1	1:114471814-114471995	+	TSS	0.020239	0.64499	-4.99407	1
ENSG00000163349	HIPK1	homeodomain interacting protein kinase 1	2	1:114471996-114472154	+	TSS	0.98067	0.35938	1.44826	1
ENSG00000168509	HJV	hemojuvelin BMP co-receptor	10	1:145417544-145417545	+	TAPA	0.27929	0.97501	-1.80365	0.969
ENSG00000168509	HJV	hemojuvelin BMP co-receptor	9	1:145416313-145417543	+	TAPA	0.71911	0.026358	4.7699	0.971
ENSG00000168772	CXXC4	CXXC finger protein 4	1	4:105416052-105416058	-	TSS	0.10261	0.87177	-3.08678	1
ENSG00000168772	CXXC4	CXXC finger protein 4	2	4:105415858-105416051	-	TSS	0.89874	0.12822	2.80928	1
ENSG00000171766	GATM	glycine amidinotransferase	1	15:45694417-45694525	-	TSS	0.41142	0.86072	-1.06493	0.981
ENSG00000171766	GATM	glycine amidinotransferase	2	15:45694137-45694416	-	TSS	0.58793	0.14116	2.05831	0.966
ENSG00000173868	PHOSPHO1	phosphoethanolamine/phosphocholine phosphatase 1	2	17:47308101-47308109	-	TSS	0.68453	0.064975	3.39716	0.919
ENSG00000173868	PHOSPHO1	phosphoethanolamine/phosphocholine phosphatase 1	3	17:47307939-47308100	-	TSS	0.31783	0.92906	-1.54752	0.936
ENSG00000175746	C15orf54	chromosome 15 open reading frame 54 (putative)	4	15:39544260-39545114	+	TAPA	0.18628	0.75783	-2.0244	0.977
ENSG00000175746	C15orf54	chromosome 15 open reading frame 54 (putative)	5	15:39545115-39547046	+	TAPA	0.81435	0.24621	1.72576	0.974
ENSG00000177058	SLC38A9	solute carrier family 38 member 9	30	5:54988522-54988554	-	TSS	0.13669	0.77599	-2.50513	0.999
ENSG00000177058	SLC38A9	solute carrier family 38 member 9	32	5:54988418-54988448	-	TSS	0.86402	0.22171	1.96239	0.996
ENSG00000179766	ATP8B5P	ATPase phospholipid transporting 8B5, pseudogene	26	9:35482024-35482207	+	TAPA	0.20828	0.62409	-1.58323	0.941
ENSG00000179766	ATP8B5P	ATPase phospholipid transporting 8B5, pseudogene	27	9:35482208-35483026	+	TAPA	0.78938	0.37666	1.06746	0.925
ENSG00000180777	ANKRD30B	ankyrin repeat domain 30B	24	18:14797781-14797853	+	CE	0.36924	0.8929	-1.27394	0.998
ENSG00000180777	ANKRD30B	ankyrin repeat domain 30B	25	18:14799100-14799128	+	CE	0.39521	0.93986	-1.24983	1
ENSG00000180777	ANKRD30B	ankyrin repeat domain 30B	26	18:14799222-14799294	+	CE	0.34937	0.11432	1.61168	0.918
ENSG00000184060	ADAP2	ArfGAP with dual PH domains 2	21	17:29281258-29281271	+	TSS	0.11993	0.62099	-2.37238	0.934
ENSG00000184060	ADAP2	ArfGAP with dual PH domains 2	22	17:29281272-29281495	+	TSS	0.88011	0.38678	1.18617	0.924
ENSG00000198185	ZNF334	zinc finger protein 334	1	20:45142194-45142198	-	TSS	0.11765	0.70991	-2.59313	0.911
ENSG00000198185	ZNF334	zinc finger protein 334	2	20:45142049-45142193	-	TSS	0.8789	0.28923	1.60348	0.918
ENSG00000235398	NA	NA	14	1:144311494-144311564	-	TSS	0.78234	0.38557	1.0208	0.943
ENSG00000235398	NA	NA	15	1:144311426-144311493	-	TSS	0.21761	0.60853	-1.48358	0.952
ENSG00000248483	POU5F2	POU domain class 5, transcription factor 2	2	5:93075976-93076829	-	TAPA	0.81281	0.023002	5.14309	1
ENSG00000248483	POU5F2	POU domain class 5, transcription factor 2	3	5:93070508-93075975	-	TAPA	0.19121	0.97659	-2.3526	1
ENSG00000249550	LINC01234	long intergenic non-protein coding RNA 1234	10	12:114182382-114183508	-	TAPA	0.87615	0.22311	1.97342	0.984
ENSG00000249550	LINC01234	long intergenic non-protein coding RNA 1234	9	12:114183509-114184400	-	TAPA	0.12395	0.78503	-2.66299	0.989
ENSG00000257285	AL132780.1	novel transcript, antisense to HAUS4	1	14:23398818-23398853	+	TSS	0.79853	0.33961	1.23347	0.915
ENSG00000257285	AL132780.1	novel transcript, antisense to HAUS4	2	14:23398854-23398961	+	TSS	0.20712	0.66046	-1.673	0.907
NA: not available
